# Supplementary material for: Human-specific protein-coding and lncRNA genes cast sex-biased genes in the brain and their relationships with brain diseases
Source: Biol Sex Differ. 2024 Oct 29;15:86. doi: 10.1186/s13293-024-00659-3 (PMC11520681; doi:10.1186/s13293-024-00659-3)
Supplement: Supplementary file 2 — Supplementary Material 2 [file 13293_2024_659_MOESM2_ESM.xlsx]

## Sheet: Readme
Table S1: Data resources
Table S2: Brain region functions
Table S3: Spatiotemporal-specific sex-biased genes in humans (P, S, and H indicate prosimian-, simian-, and human-specific)
Table S4: Period-specific sex-biased genes in the human brain
Table S5: Region-specific sex-biased genes in the human brain
Table S6: Enriched GO terms of spatiotemporal-specific sex-biased genes in humans
Table S7: Enriched GO terms of consensus co-expression modules of period-specific sex-biased genes in humans
Table S8: Enriched GO terms of consensus co-expression modules of region-specific sex-biased genes in humans
Table S9: Regulation of immune- and neurogenesis-related sex-biased genes by lncRNAs in humans
Table S10: Co-localization of sex-biased lncRNA genes and sex-biased protein-coding genes
Table S11: Spatiotemporal-specific sex-biased genes in macaques
Table S12: Enriched GO terms of consensus co-expression modules of period-specific sex-biased genes in macaques
Table S13: Sex-specific differentially expressed genes (DEG) in four brain diseases
Table S14: Enriched GO terms of sex-specific differentially expressed genes (DEG) in four brain diseases
Table S15: Effect size indicates that sex-specific DEGs in brain diseases are more enriched with sex-biased genes than non-sex-biased genes (samples from DFC and HIP)

## Sheet: Table S1
Human brain samples (Li et al. 2018)
Brain region	Fetal		Childhood		Adolescence		Adulthood
	Male	Female	Male	Female	Male	Female	Male	Female
CBC	4	5	5	5	2	2	3	3
MD	5	7	3	4	1	2	3	3
STR	7	7	2	4	1	2	3	3
AMY	8	6	4	5	1	2	3	3
HIP	9	7	4	5	1	2	3	3
V1C	7	7	5	5	2	2	3	3
ITC	7	5	5	5	2	2	3	3
STC	7	6	5	5	2	2	3	3
A1C	6	7	4	5	2	2	3	3
IPC	7	7	5	5	2	2	3	3
S1C	5	5	4	5	2	2	3	3
M1C	5	5	3	5	2	2	3	3
VFC	8	7	5	5	2	2	3	3
DFC	9	7	5	4	2	2	3	3
OFC	7	6	5	4	2	2	3	3
MFC	9	7	5	4	2	2	3	2
	110	101	69	75	28	32	48	47
Macaque brain samples (Yin et al. 2020)
Brain region	Adolescence		Adulthood
	Male	Female	Male	Female
AMY	2	2	2	2
CBC	2	2	2	2
DFC	2	2	2	2
HIP	6	6	6	6
IPC	4	4	4	4
ITC	2	2	2	2
M1C	4	4	4	4
MD	2	2	2	2
MFC	2	2	2	2
OFC	2	2	2	2
S1C	4	4	4	4
STR	6	6	6	6
V1C	4	4	4	4
VFC	2	2	2	2
	44	44	44	44
Samples and controls from patients with brain diseases and from public databases
Disease	Region	Age	Case		Control
			Female	Male	Female	Male	Reference
LGG	Cortex	14-87	225	283	64	142	UCSC Xena (originally from TCGA and GTEx)
GBM	Cortex	20-89	54	98	64	142	UCSC Xena (originally from TCGA and GTEx)
SCZ	DFC	20-96	49	100	63	147	Collado-Torres et al. 2019
SCZ	HIP	20-96	47	83	70	158	Collado-Torres et al. 2019
ASD	Cortex	20-39	7	38	6	34	Parikshak et al. 2016

## Sheet: Table S2
Region	Full name	Functions
OFC	Orbital prefrontal cortex	The prefrontal cortex is one of the last regions of the cerebral cortex to develop, in evolution as well as ontology (Fuster, 2001, Gogtay et al., 2004). These areas do not attain full maturity in humans until adolescence (Chugani et al., 1987, Paus et al., 1999, Sowell et al., 1999) and are critical for higher cognitive functions that develop late (Damasio & Anderson, 1985; Goldman-Rakic, 1996; …
DFC	Dorsolateral prefrontal cortex	The dorsolateral prefrontal cortex (DFC) is implicated in cognitive, affective, and sensory processing, but its role remains a topic of debate. Several lines of evidence support a role for the DFC in the suppression of pain and maintenance of pain inhibition (Seminowicz et al 2017).
VFC	Ventrolateral prefrontal cortex	VLPFC receives sensory information about circumstances from the ventral pathway and motivational and emotional information from the orbitofrontal cortex and subcortical areas, thus integrating the cognitive and motivational information (Badre et al 2007; Sakagami et al 2007; Levy et al 2011). Adolescents with generalized anxiety disorder show greater right ventrolateral prefrontal cortex activati…
MFC	Medial prefrontal cortex	MFC integrates information from numerous cortical and subcortical areas and converges updated information to output structures (Xu et al 2019). It plays essential roles in the cognitive process, regulation of emotion, motivation, and sociability. Dysfunction of the mPFC has been found in various neurological and psychiatric disorders, such as depression, schizophrenia, autism spectrum disorders, …
M1C	Primary motor cortex	It is the primary region of the motor system, is essential for voluntary motor control, and works in association with other motor areas including premotor cortex, the supplementary motor area, posterior parietal cortex, and several subcortical brain regions, to plan and execute movements (Pineda et al 2021).
S1C	Primary somatosensory cortex	S1C is involved in motor control, motor learning and functional recovery (Borich et al 2015).
IPC	Inferior parietal cortex	IPC is involved in spoken language production (Geranmayeh et al 2012). IPC, including the intraparietal sulcus (IPS), angular gyrus (AG), and supramarginal gyrus (SG), plays an important role in episodic memory, and is considered to be one of the speciﬁc neuroimaging markers in predicting the conversion of mild cognitive impairment (MCI) to Alzheimer’s disease (AD) (Liang et al 2012).
A1C	Primary auditory cortex	A1C is the first relay station for auditory information in the cortex (Simons et al 2014). With regard to speech sounds, the phonetic feature of voice onset time is encoded nonlinearly in A1C (Levy et al 2020). But this nonlinear encoding of timing information is not specific to speech sounds (Steinschneider et al. 2005) nor to humans(Steinschneider et al. 2003).
STC	superior temporal cortex	The central role of STC is speech comprehension (Wilson et al 2008). STC is an important combining site for integrating auditory and visual information and prefers when auditory and visual input support the same representation (Luttke et al 2016). While different brain regions play distinct roles in schizophrenia symptomology, gene expression analysis in STC indicates that it plays a role in posi…
ITC	inferior temporal cortex	ITC has a crucial role in visual shape recognition (Tompa et al 2010). ITC of untrained primates can serve as a precursor of orthographic processing, suggesting that the acquisition of reading in humans relies on the recycling of a brain network evolved for other visual functions (Rajalingham et al 2020).
V1C	primary visual cortex	V1C is the simplest, earliest cortical visual area and is highly specialized for processing information about static and moving objects.
HIP	Hippocampus	HIP is important in spatial memory and navigation and helps turn short-term memory into long-term memory (Zhong et al 2020). In Alzheimer's disease, HIP is one of the first regions to suffer damage. Currently, it is one of the marker of cognitive decline and diagnosis of AD (Dhikav et al 2012).
AMY	Amygdala	AMY is primarily involved in emotion, memory, and the fight-or-flight response. In addition, AMY is also involved in the regulation or modulation of a variety of cognitive functions or disorders (including Post-Traumatic Stress Disorder, Panic Disorder, Mood Disorders, and Alzheimer’s Disease. Animal and human studies implicate AMY in anxiety disorders, autism and addiction (Janak et al 2015). AM…
STR	Striatum	STR is a general-purpose subcortical region capable of integrating social information into coding of social action, including both motor and action planning, decision-making, motivation, reinforcement, and reward perception (Baez-Mendoza et al 2013; Lim et al 2019). STR dysfunction may contribute to the symptoms of schizophrenia (McCutcheon et al 2019).
MD	Thalamus	MD is functionally connected to HIP as part of the extended hippocampal system at the thalamic anterior nuclei with respect to spatial memory and spatial sensory datum they are crucial for human episodic event memory. MD may hold the key to pain consciousness and the key to understanding spontaneous and evoked pain in chronic pain conditions (Yen et al 2013).
CBC	Cerebellar cortex	The cerebral cortex is the dominant structure of the mammalian brain and plays key roles in diverse behaviors (e.g., perception, volitional movement, cognition, memory, and emotion), and in humans it is vital for capabilities such as language and tool use (Van Essen et al 2018; Court Hull et al 2021). CBC, the pint-sized partner of the cerebral cortex, is less well understood functionally. The hu…

## Sheet: Table S3
Period	Ensembl ID	hg38-rheMac10 one2zero	Gene name	Chromosome	Start	End	Strand	Gene type	LncRNA	Lineage (determined upon the LongMan database)	A1C (Bias)	AMY (Bias)	CBC (Bias)	DFC (Bias)	HIP (Bias)	IPC (Bias)	ITC (Bias)	M1C (Bias)	MD (Bias)	MFC (Bias)	OFC (Bias)	S1C (Bias)	STC (Bias)	STR (Bias)	V1C (Bias)	VFC (Bias)	A1C (logFC)	AMY (logFC)	CBC (logFC)	DFC (logFC)	HIP (logFC)	IPC (logFC)	ITC (logFC)	M1C (logFC)	MD (logFC)	MFC (logFC)	OFC (logFC)	S1C (logFC)	STC (logFC)	STR (logFC)	V1C (logFC)	VFC (logFC)	A1C (LFSR)	AMY (LFSR)	CBC (LFSR)	DFC (LFSR)	HIP (LFSR)	IPC (LFSR)	ITC (LFSR)
fetus	ENSG00000000971	ENSG00000181961	CFH	chr1	196651878	196747504	+	protein_coding	No					M						M	M		M				-0.979674	-0.892348	-0.960748	-1.0468	-0.81506	-0.81867	-0.968631	-0.849211	-0.998147	-1.11152	-1.20265	-0.921029	-1.15907	-0.450562	-0.866274	-0.922932	0.000743823	0.000426416	0.000139159	6.83576e-05	0.000533495	0.00115587	0.0118938
fetus	ENSG00000001626	ENSG00000187080	CFTR	chr7	117465784	117715971	+	protein_coding	No					F						F	F					F	0.908126	0.641539	0.795905	1.12794	0.695718	0.694747	0.703701	0.880441	0.713903	1.17915	1.19538	0.922897	0.997138	0.163228	0.73328	1.03566	0.00238717	0.0140939	0.00243744	2.37791e-05	0.00618832	0.00644483	0.0508598
fetus	ENSG00000002933	ENSG00000205029	TMEM176A	chr7	150800403	150805120	+	protein_coding	No					M			M		M	M	M		M			M	-0.895542	-0.65148	-0.90017	-1.06113	-0.695437	-0.838998	-1.34833	-0.855613	-1.01361	-1.09682	-1.10522	-0.882952	-1.19749	-0.524969	-0.851294	-1.01508	0.00152855	0.0047147	0.000476928	1.13909e-05	0.00369586	0.000623299	0.000218536
fetus	ENSG00000003436	ENSG00000278803	TFPI	chr2	187464230	187565760	-	protein_coding	No								M										-0.766382	-0.539688	-0.759668	-0.796917	-0.559343	-0.761353	-1.02011	-0.866074	-0.814631	-0.87203	-0.871822	-0.892776	-0.935066	-0.468938	-0.691219	-0.771507	0.000406552	0.0168403	0.000195003	1.85171e-05	0.0074632	4.00878e-05	0.000178421
fetus	ENSG00000003989	ENSG00000174370	SLC7A2	chr8	17497088	17570573	+	protein_coding	No					M					M	M	M		M				-0.961872	-0.216902	-0.685684	-1.04134	-0.33683	-0.923331	-1.38203	-0.906969	-1.05939	-1.33619	-1.37856	-1.0514	-1.42868	0.0128933	-0.800593	-0.81639	0.00300055	0.215045	0.0123132	0.000467367	0.105223	0.000749034	0.00180127
fetus	ENSG00000004776	ENSG00000211856	HSPB6	chr19	35754568	35758079	-	protein_coding	No								M					M					-0.638224	-0.223118	-0.771591	-0.793731	-0.246039	-0.803347	-1.3432	-0.824887	-0.783803	-0.974028	-0.949373	-1.15991	-0.857258	-0.193883	-0.468381	-0.786998	0.0103119	0.208408	0.00130148	0.000203612	0.17382	0.000327189	0.000164576
fetus	ENSG00000005059	ENSG00000275572	CCDC109B	chr4	109560205	109688726	+	protein_coding	No								M	M			M	M	M				-0.591881	0.0103566	-0.444178	-0.830769	-0.257009	-0.787456	-1.26932	-1.25184	-0.363895	-0.999277	-1.08755	-1.24311	-1.03543	0.219857	-0.630114	-0.756122	0.0281374	0.499228	0.0587849	0.0010929	0.147566	0.00230853	0.000438618
fetus	ENSG00000005243	ENSG00000237541	COPZ2	chr17	48026167	48038030	-	protein_coding	No										M	M	M		M				-0.901443	-0.567325	-0.892038	-0.976728	-0.558062	-0.618846	-0.938774	-0.62773	-1.07735	-1.06106	-1.21542	-0.833842	-1.11432	-0.00736138	-0.56536	-0.828517	0.0011013	0.00913398	0.000366341	7.46284e-05	0.00636217	0.00820788	0.00864858
fetus	ENSG00000006611	ENSG00000284546	USH1C	chr11	17493895	17544416	-	protein_coding	No															F			-0.164253	0.0710128	-0.495836	-0.557919	0.331514	-0.0653718	-1.23332	-0.532503	-0.72875	-0.953016	-1.04443	-0.917187	-0.746294	1.21596	0.0232936	-0.477555	0.313339	0.406065	0.0838117	0.048089	0.150437	0.395492	0.00359878
fetus	ENSG00000007062	ENSG00000253626	PROM1	chr4	15963076	16084378	-	protein_coding	No								M	M				M					-0.59862	-0.207784	-0.619614	-0.778344	-0.272969	-0.74605	-1.29473	-1.21998	-0.679428	-0.912425	-0.98025	-1.23173	-0.94959	0.0231643	-0.607804	-0.754395	0.0129458	0.209613	0.00693832	0.00133008	0.130041	0.00109717	9.19073e-05
fetus	ENSG00000007372	ENSG00000257115	PAX6	chr11	31784792	31817961	-	protein_coding	No								M						M				-0.775562	-0.255048	-0.399836	-0.864177	-0.363142	-0.753212	-1.34922	-0.898678	-0.426713	-0.998639	-0.937636	-0.968087	-1.06322	-0.219119	-0.609401	-0.743846	0.00158838	0.154453	0.0306588	0.00023583	0.0641526	0.000459121	5.40569e-05
fetus	ENSG00000008517	ENSG00000213214	IL32	chr16	3065297	3082192	+	protein_coding	No												M						-0.920583	-0.901633	-0.902692	-0.957752	-0.894343	-0.852807	-0.737222	-0.933416	-0.890975	-0.973914	-1.03667	-0.938855	-0.926522	-0.755611	-0.854862	-0.970921	5.98971e-05	2.73667e-05	5.49239e-05	1.64319e-06	1.55255e-06	3.56397e-05	0.0126725
fetus	ENSG00000010379	ENSG00000183186	SLC6A13	chr12	220621	262873	-	protein_coding	No		M			M		M	M		M	M	M	M	M		M	M	-1.27916	-0.834331	-1.06661	-1.45072	-0.768831	-1.2611	-1.70429	-1.29709	-1.58467	-1.64923	-1.68268	-1.4877	-1.71689	-0.230973	-1.05639	-1.24476	0.000548481	0.0100947	0.00120506	1.52973e-05	0.0135721	4.33192e-05	0.000586343
fetus	ENSG00000010704	ENSG00000198483	HFE	chr6	26087281	26098343	+	protein_coding	No												M						-0.75064	-0.568721	-0.808177	-0.866098	-0.529768	-0.740044	-0.922467	-0.801417	-0.886482	-0.994257	-1.00046	-0.817431	-0.985138	-0.333613	-0.624339	-0.785194	0.00137743	0.00767224	0.000181607	0.000126084	0.0139899	0.000785528	0.00111902
fetus	ENSG00000011028	ENSG00000182890	MRC2	chr17	62627401	62693597	+	protein_coding	No		M			M		M	M	M		M	M	M	M				-1.02598	-0.547911	-0.860537	-1.09617	-0.497281	-1.04623	-1.53301	-1.06198	-0.815515	-1.33368	-1.31386	-1.21093	-1.3889	-0.247142	-0.809461	-0.982826	0.000184329	0.0171094	0.000550124	7.02623e-06	0.0262716	3.52395e-06	2.17792e-05
fetus	ENSG00000011201	ENSG00000227124	KAL1	chrX	8528874	8732187	-	protein_coding	No								M	M		M	M	M				M	-0.352491	0.211634	-0.472975	-0.942301	-0.10326	-0.850226	-1.47651	-1.70282	-0.523941	-1.27458	-1.4361	-1.62166	-0.846512	0.11294	-0.761689	-1.12165	0.139622	0.271816	0.0759196	0.000894276	0.358688	0.000649442	0.000145732
fetus	ENSG00000011422	ENSG00000181577	PLAUR	chr19	43646095	43670547	-	protein_coding	No									M				M					-0.736018	-0.618826	-0.56636	-0.84596	-0.542119	-0.86491	-0.644721	-1.06561	-0.51945	-0.939404	-0.97074	-1.03	-0.837001	-0.40782	-0.757388	-0.837746	0.00168422	0.0029431	0.0120555	8.06702e-05	0.00816805	4.59996e-06	0.0203186
fetus	ENSG00000011465	ENSG00000260596	DCN	chr12	91140484	91183123	-	protein_coding	No		M		M	M				M	M	M	M	M	M			M	-1.01606	-0.953123	-1.01715	-1.09011	-0.843347	-0.905632	-1.05318	-1.00002	-1.09372	-1.15112	-1.24695	-1.04453	-1.16346	-0.697693	-0.925079	-1.01678	7.83669e-05	4.03509e-05	3.54501e-05	3.5302e-06	6.25779e-05	0.000138261	0.00407532
fetus	ENSG00000012048	ENSG00000170790	BRCA1	chr17	43044295	43125483	-	protein_coding	No								M			M			M				-0.882642	-0.052168	-0.429192	-0.880906	-0.190847	-0.851065	-1.70338	-0.8028	-0.226474	-1.15208	-0.928758	-0.879831	-1.34855	0.287242	-0.5457	-0.748081	0.00241547	0.424448	0.0551477	0.00153238	0.252437	0.000299447	5.51991e-05
fetus	ENSG00000012817	ENSG00000233087	KDM5D	chrY	19703865	19744939	-	protein_coding	No		M	M	M	M	M	M	M	M	M	M	M	M	M	M	M	M	-8.39391	-8.39391	-8.39391	-8.39391	-8.39391	-8.39391	-8.39391	-8.39391	-8.39391	-8.39391	-8.39391	-8.39391	-8.39391	-8.39391	-8.39391	-8.39391	1.11022e-16	1.11022e-16	1.11022e-16	1.11022e-16	1.11022e-16	1.11022e-16	1.11022e-16
fetus	ENSG00000013297	ENSG00000171505	CLDN11	chr3	170418865	170860380	+	protein_coding	No					M					M	M	M		M				-0.921265	-0.521858	-0.839798	-1.02162	-0.49377	-0.762563	-0.691028	-0.71472	-1.16278	-1.10449	-1.19548	-0.809392	-1.19412	-0.233063	-0.710363	-0.853935	0.00116335	0.0131898	0.00102704	0.000137062	0.0213931	0.00237529	0.0513523
fetus	ENSG00000013810	ENSG00000206105	TACC3	chr4	1721490	1745176	+	protein_coding	No								M						M				-0.762314	-0.16877	-0.523159	-0.800707	-0.295919	-0.764839	-1.32116	-0.817356	-0.32246	-0.999355	-0.955127	-0.881108	-1.07265	0.0192719	-0.506226	-0.722266	0.0028182	0.28775	0.0115646	0.00113483	0.140965	0.000202694	0.000250922
fetus	ENSG00000014914	ENSG00000170209	MTMR11	chr1	149928651	149936898	-	protein_coding	No								M						M				-0.704276	-0.158079	-0.529432	-0.780816	-0.100898	-0.703998	-1.39177	-0.936253	-0.655359	-0.951232	-0.794498	-0.867071	-1.07194	-0.045194	-0.572447	-0.767304	0.00319555	0.254712	0.0118285	0.000671581	0.312959	0.000592104	5.48746e-05
fetus	ENSG00000018625	ENSG00000224578	ATP1A2	chr1	160115759	160143591	+	protein_coding	No		M			M		M	M	M	M	M	M	M	M			M	-1.03588	-0.502522	-0.838685	-1.13436	-0.466945	-1.07732	-1.49015	-1.22007	-1.15772	-1.3117	-1.27006	-1.3277	-1.40545	-0.325493	-0.906168	-1.03646	0.000291144	0.0167006	0.0007728	6.22569e-06	0.0322455	7.86301e-06	7.31387e-05
fetus	ENSG00000020219	ENSG00000235272	CCT8L1P	chr7	152445477	152447150	+	processed_pseudogene	No												F						0.475365	0.155321	0.315047	0.701349	0.446364	0.245609	0.612968	0.525951	0.482616	0.784818	1.51637	0.529844	0.673538	-0.378613	0.315753	0.411138	0.0467209	0.299407	0.136708	0.00904297	0.0337113	0.178917	0.0715221
fetus	ENSG00000021300	ENSG00000231767	PLEKHB1	chr11	73646178	73662819	+	protein_coding	No								M										-0.693583	-0.383866	-0.698374	-0.791028	-0.321188	-0.680908	-1.19378	-0.933329	-0.852331	-0.883441	-0.948615	-0.967399	-0.906039	-0.107791	-0.600435	-0.655021	0.00155608	0.0159398	0.000617193	3.20363e-05	0.0519779	0.000732381	2.95259e-05
fetus	ENSG00000022556	ENSG00000186119	NLRP2	chr19	54953130	55001142	+	protein_coding	No		F			F		F		F		F	F	F	F		F	F	1.06314	0.989918	0.993821	1.13556	0.963493	1.03397	1.06238	1.0918	0.995003	1.17057	1.15033	1.10878	1.13033	0.893126	1.03167	1.14458	0.000168315	0.00053502	0.000318186	3.25496e-06	0.000160457	2.2412e-05	0.00244916
fetus	ENSG00000026103	ENSG00000166153	FAS	chr10	88990531	89015785	+	protein_coding	No								M										-0.487192	-0.0366235	-0.546268	-0.621188	-0.09256	-0.485759	-1.08578	-0.836712	-0.740818	-0.72942	-0.932012	-0.980908	-0.888364	-0.0344788	-0.401964	-0.383001	0.0265598	0.426999	0.011198	0.00101339	0.34186	0.0179528	0.00061255
fetus	ENSG00000026508	ENSG00000177946	CD44	chr11	35138870	35232402	+	protein_coding	No					M			M	M		M	M	M	M				-0.885987	-0.288638	-0.64277	-1.02295	-0.19011	-0.696718	-1.60429	-1.22028	-0.772428	-1.12684	-1.06367	-1.13293	-1.23945	0.218654	-0.591897	-0.742264	0.000467612	0.132187	0.0112117	1.23937e-06	0.227776	0.00209784	4.17896e-06
fetus	ENSG00000035664	ENSG00000171481	DAPK2	chr15	63907036	64072033	-	protein_coding	No								M										-0.871486	-0.643983	-0.661076	-0.840969	-0.481572	-0.843242	-1.28129	-0.975968	-0.634067	-0.94391	-0.808564	-0.939038	-0.906566	-0.428976	-0.760598	-0.798357	0.000230737	0.00167006	0.00159708	5.703e-05	0.0131463	4.65549e-05	3.18827e-05
fetus	ENSG00000041982	ENSG00000105171	TNC	chr9	115019578	115118257	-	protein_coding	No		M			M		M	M	M	M	M	M	M	M		M	M	-1.62656	-0.703732	-1.16605	-1.56158	-0.498175	-1.80232	-2.9671	-2.3584	-1.19322	-1.95193	-1.64025	-2.35652	-2.16594	-0.3143	-1.43701	-1.56604	0.000242006	0.029874	0.00210581	9.20528e-05	0.0945324	1.76606e-06	1.73114e-06
fetus	ENSG00000042493	ENSG00000184293	CAPG	chr2	85394748	85418432	-	protein_coding	No					M			M		M	M	M		M				-0.960236	-0.494239	-0.838259	-1.03694	-0.562462	-0.858157	-1.20466	-0.864503	-1.07051	-1.16165	-1.12454	-0.831165	-1.15723	-0.257988	-0.696227	-0.814547	0.000153885	0.0324881	0.000612873	9.78973e-06	0.00525636	3.74506e-05	0.000230901
fetus	ENSG00000047365	ENSG00000173679	ARAP2	chr4	35948221	36244509	-	protein_coding	No								M	M				M					-0.653716	-0.272618	-0.629418	-0.614489	-0.403464	-0.73877	-1.23748	-1.0364	-0.812726	-0.650916	-0.588912	-1.0443	-0.836073	-0.31591	-0.650347	-0.578972	0.00752818	0.137564	0.00737779	0.00463589	0.0511841	0.00120678	0.000129529
fetus	ENSG00000047617	ENSG00000181371	ANO2	chr12	5531869	5946232	-	protein_coding	No														M				-0.649078	-0.361773	-0.532632	-0.79275	-0.395427	-0.735653	-1.0529	-0.773058	-0.567507	-0.886435	-0.854646	-0.828014	-1.06468	-0.152985	-0.664472	-0.772412	0.00749806	0.0606427	0.0126385	0.000208371	0.0169862	0.000566104	0.00119812
fetus	ENSG00000049323	ENSG00000102743	LTBP1	chr2	32946972	33399509	+	protein_coding	No					M		M	M	M		M	M	M	M				-0.985692	0.0210263	-0.653289	-1.01047	-0.155026	-1.05403	-2.06253	-1.16751	-0.528975	-1.32273	-1.20737	-1.26802	-1.49168	0.0606494	-0.674721	-0.889658	0.0014161	0.482342	0.0170082	0.000321748	0.290412	1.70899e-05	9.71575e-07
fetus	ENSG00000049449	ENSG00000215817	RCN1	chr11	31812391	32105755	+	protein_coding	No								M	M		M	M	M	M				-0.682631	-0.0103439	-0.402456	-0.974869	-0.210488	-0.702186	-1.50183	-1.07416	-0.235544	-1.15532	-1.15759	-1.1244	-1.28861	0.20135	-0.513966	-0.84588	0.00535551	0.476531	0.0317411	3.08171e-05	0.141595	0.000924179	3.28801e-06
fetus	ENSG00000049540	ENSG00000124249	ELN	chr7	74027789	74069907	+	protein_coding	No		M			M		M	M	M		M	M	M	M			M	-1.03614	-0.541829	-0.88061	-1.16497	-0.529789	-1.03939	-1.19028	-1.20134	-0.854905	-1.40075	-1.46172	-1.27406	-1.37773	-0.104794	-0.868369	-1.0839	0.000209071	0.0126888	0.00074703	1.60188e-06	0.0236367	1.00509e-05	0.000477003
fetus	ENSG00000053747	ENSG00000158764	LAMA3	chr18	23689443	23955066	+	protein_coding	No		M						M						M				-1.05464	-0.59275	-0.61019	-0.744075	-0.324818	-0.845988	-1.53163	-0.728661	-0.535665	-0.900508	-0.602578	-0.816968	-1.14987	-0.0126318	-0.648375	-0.673365	0.000177949	0.0204657	0.0199571	0.00496681	0.125235	0.000273626	7.97099e-05
fetus	ENSG00000056972	ENSG00000205328	TRAF3IP2	chr6	111556454	111606278	-	protein_coding	No								M										-0.500434	-0.310453	-0.628697	-0.554668	-0.301573	-0.542745	-1.01755	-0.700415	-0.633945	-0.745126	-0.779838	-0.771003	-0.677645	-0.177664	-0.463314	-0.570083	0.00763528	0.0310762	0.000286973	0.000771873	0.0295464	0.00121722	1.51284e-05
fetus	ENSG00000060138	ENSG00000203733	YBX3	chr12	10699089	10723312	-	protein_coding	No								M					M					-0.808952	-0.370343	-0.655301	-0.808325	-0.466193	-0.707611	-1.05933	-0.929638	-0.639522	-0.891952	-0.908273	-1.06864	-0.981835	-0.105509	-0.632852	-0.683896	0.000109336	0.0615745	0.00194041	2.70689e-05	0.0110746	0.000218385	0.000100097
fetus	ENSG00000064199	ENSG00000282431	SPA17	chr11	124673798	124697518	+	protein_coding	No								M	M		M	M	M	M				-0.628448	0.0843277	-0.599055	-0.975418	-0.102111	-0.703326	-1.4156	-1.35493	-0.72702	-1.1414	-1.28551	-1.35324	-1.21101	0.414337	-0.520051	-0.839755	0.0125178	0.382172	0.0174627	7.25712e-05	0.322276	0.00403489	6.55788e-05
fetus	ENSG00000064655	ENSG00000258453	EYA2	chr20	46894624	47188844	+	protein_coding	No											M	M	M	M				-0.696771	-0.351156	-0.690624	-0.98191	-0.629987	-0.821243	-1.14547	-1.01484	-0.674537	-1.10272	-1.18589	-1.06543	-1.09896	-0.392704	-0.732413	-0.938511	0.0129149	0.116427	0.00494553	7.99588e-05	0.00565937	0.000677371	0.00199297
fetus	ENSG00000065328	ENSG00000186980	MCM10	chr10	13161554	13211104	+	protein_coding	No					M			M	M		M			M				-0.94513	-0.427586	-0.715538	-1.03309	-0.498491	-0.979452	-1.54572	-1.09403	-0.721111	-1.21731	-1.1203	-1.06669	-1.30895	-0.162618	-0.793856	-0.959426	0.00325041	0.126558	0.0116538	0.000512115	0.0669647	0.00014632	0.000330437
fetus	ENSG00000065618	ENSG00000233954	COL17A1	chr10	104031286	104086002	-	protein_coding	No								M										-0.581365	-0.203891	-0.639556	-0.695063	-0.246795	-0.489414	-1.75427	-0.738914	-0.741562	-0.84331	-0.758977	-0.799641	-0.833584	0.109021	-0.304056	-0.498947	0.0405736	0.243476	0.0181483	0.00639461	0.178311	0.0390056	0.000365762
fetus	ENSG00000066468	ENSG00000222014	FGFR2	chr10	121478334	121598458	-	protein_coding	No								M										-0.774976	-0.57416	-0.703204	-0.782144	-0.31398	-0.727629	-1.27566	-0.824139	-0.586302	-0.910074	-0.851794	-0.843348	-0.965391	-0.0906284	-0.559317	-0.716514	0.00101537	0.00043774	0.00109142	0.000333849	0.0470948	0.000439403	5.32538e-05
fetus	ENSG00000067048	ENSG00000175718	DDX3Y	chrY	12904108	12920478	+	protein_coding	No		M	M	M	M	M	M	M	M	M	M	M	M	M	M	M	M	-10.2157	-10.2157	-10.2157	-10.2157	-10.2157	-10.2157	-10.2157	-10.2157	-10.2157	-10.2157	-10.2157	-10.2157	-10.2157	-10.2157	-10.2157	-10.2157	1.11022e-16	1.11022e-16	1.11022e-16	1.11022e-16	1.11022e-16	1.11022e-16	1.11022e-16
fetus	ENSG00000067177	ENSG00000167359	PHKA1	chrX	72578814	72714319	-	protein_coding	No								M	M		M		M	M				-0.828195	-0.483345	-0.738653	-0.897297	-0.505873	-0.884012	-1.27576	-1.01707	-0.86827	-1.03091	-0.976209	-1.07367	-1.10894	-0.380327	-0.764988	-0.833912	0.000779037	0.0104868	0.000677411	5.10404e-05	0.00787391	2.73449e-05	9.0158e-05
fetus	ENSG00000067646	ENSG00000180574	ZFY	chrY	2935071	2982506	+	protein_coding	No		M	M	M	M	M	M	M	M	M	M	M	M	M	M	M	M	-8.07237	-8.07237	-8.07237	-8.07237	-8.07237	-8.07237	-8.07237	-8.07237	-8.07237	-8.07237	-8.07237	-8.07237	-8.07237	-8.07237	-8.07237	-8.07237	0	0	0	0	0	0	0
fetus	ENSG00000068078	ENSG00000270629	FGFR3	chr4	1793307	1808872	+	protein_coding	No		M			M		M	M	M		M	M	M	M			M	-1.18829	-0.26901	-0.81013	-1.45049	-0.282119	-1.38247	-2.12482	-1.65167	-0.940982	-1.82069	-1.96578	-1.84602	-1.91977	0.13934	-0.911848	-1.37595	0.000992408	0.198797	0.0112363	5.08478e-06	0.20435	1.22131e-06	3.51509e-06
fetus	ENSG00000068489	ENSG00000254827	PRR11	chr17	59155499	59204705	+	protein_coding	No								M										-0.571877	-0.23899	-0.489549	-0.706002	-0.296636	-0.637763	-1.18826	-0.740503	-0.449617	-0.878422	-0.815992	-0.788221	-0.930919	-0.0361696	-0.4969	-0.629583	0.0108586	0.183148	0.0204893	0.00119296	0.114681	0.000943183	0.000256599
fetus	ENSG00000068976	ENSG00000204687	PYGM	chr11	64746389	64760297	-	protein_coding	No			M	M	M		M		M	M	M	M	M	M		M	M	-0.998038	-1.02483	-1.27839	-1.05692	-0.874728	-1.08571	-0.981617	-1.29965	-1.5773	-1.22051	-1.25118	-1.18127	-1.19254	-0.828305	-1.0434	-1.04432	0.00132494	0.000107373	2.16967e-06	9.51016e-05	0.000907609	2.40866e-05	0.00555149
fetus	ENSG00000069702	ENSG00000173825	TGFBR3	chr1	91680343	91906335	-	protein_coding	No		M		M	M		M			M	M	M	M	M		M	M	-1.14702	-0.868648	-1.12996	-1.32992	-0.843562	-1.09791	-1.19715	-1.20678	-1.46807	-1.4583	-1.59632	-1.38266	-1.54112	-0.616184	-1.0483	-1.27412	0.000342851	0.000353216	9.64575e-05	2.69143e-06	0.000721598	8.01388e-05	0.00369405
fetus	ENSG00000071282	ENSG00000254440	LMCD1	chr3	8501707	8568125	+	protein_coding	No								M	M			M	M	M				-0.781606	-0.374688	-0.697809	-0.917932	-0.39117	-0.733571	-1.00441	-1.06441	-0.861287	-0.97847	-1.08467	-1.00249	-1.12323	-0.169827	-0.673763	-0.764093	0.000223382	0.0352259	0.000893592	9.82093e-07	0.0201444	0.000219717	0.00011947
fetus	ENSG00000071967	ENSG00000171501	CYBRD1	chr2	171522247	171558133	+	protein_coding	No		M			M			M		M	M	M	M	M				-1.04764	-0.026799	-0.807208	-1.17863	-0.353072	-0.954235	-1.26134	-0.966307	-1.14718	-1.38066	-1.42569	-1.13305	-1.6478	-0.0352718	-0.749243	-0.964705	0.000330219	0.44747	0.00142751	9.23914e-06	0.078965	0.000212798	0.000763062
fetus	ENSG00000072657	ENSG00000198225	TRHDE	chr12	72087266	72670757	+	protein_coding	No								M										-0.596569	-0.430971	-0.543797	-0.675288	-0.465278	-0.699031	-1.01337	-0.912834	-0.726332	-0.763067	-0.812615	-0.890725	-0.837748	-0.4277	-0.639647	-0.703135	0.0170224	0.0635248	0.0176407	0.0018217	0.0336869	0.00165776	0.000954812
fetus	ENSG00000073754	ENSG00000174255	CD5L	chr1	157830914	157898256	-	protein_coding	No				M	M	M				M	M	M		M	M		M	-0.857554	-1.09743	-1.39041	-1.27777	-1.45126	-0.998217	-1.51647	-0.486903	-1.63154	-1.23134	-1.18553	-0.159742	-1.40226	-1.48825	-0.772705	-1.23733	0.0175385	0.00333411	0.000108036	5.91855e-06	1.50394e-06	0.000591753	0.00176539
fetus	ENSG00000074181	ENSG00000182327	NOTCH3	chr19	15159038	15200981	-	protein_coding	No								M										-0.808361	-0.506008	-0.724361	-0.834196	-0.522386	-0.857852	-1.06978	-0.803294	-0.70809	-0.945266	-0.921485	-0.894859	-0.976474	-0.453045	-0.681648	-0.800924	0.000701188	0.024068	0.00052472	0.000150688	0.0171678	1.39972e-05	0.000591437
fetus	ENSG00000076258	ENSG00000008517	FMO4	chr1	171314208	171342084	+	protein_coding	No		M									M			M				-1.49665	-0.0398391	-0.417555	-0.715957	0.0157278	-0.236502	-1.32055	-0.0561431	-0.497111	-1.12234	-0.791081	-0.281064	-1.26259	0.858437	-0.294546	-0.691383	4.96714e-06	0.443797	0.118319	0.014383	0.485321	0.218194	0.00416822
fetus	ENSG00000076770	ENSG00000196184	MBNL3	chrX	132369317	132489968	-	protein_coding	No														M				-0.564648	-0.0735439	-0.394101	-0.728384	-0.251046	-0.511881	-0.890306	-0.456782	-0.563324	-0.8087	-0.775354	-0.523144	-1.01982	0.0474567	-0.421545	-0.540425	0.0136505	0.374971	0.0584576	0.00117214	0.145966	0.0115468	0.00531804
fetus	ENSG00000077063	ENSG00000102796	CTTNBP2	chr7	117710651	117874139	-	protein_coding	No												F						0.575915	0.284698	0.63617	0.836816	0.435293	0.523101	0.896146	0.900987	0.46936	0.967098	1.08857	0.837357	0.707619	-0.045715	0.540335	0.760128	0.00764497	0.12932	0.00174671	6.10838e-05	0.0199407	0.00947075	0.00240364
fetus	ENSG00000077713	ENSG00000274559	SLC25A43	chrX	119399060	119454478	+	protein_coding	No		M			M		M	M	M		M	M	M	M			M	-1.05951	-0.620012	-0.93361	-1.19211	-0.701501	-1.03557	-1.47878	-1.19903	-0.919495	-1.23751	-1.20961	-1.1224	-1.31376	-0.460807	-0.945064	-1.09927	5.0128e-07	0.00375363	3.26273e-05	8.40843e-09	0.000337123	2.23701e-07	1.07265e-06
fetus	ENSG00000077943	ENSG00000260458	ITGA8	chr10	15513949	15720125	-	protein_coding	No										M		M	M	M				-0.856543	-0.778548	-0.961658	-0.929629	-0.764027	-0.854283	-0.835273	-0.934688	-1.18272	-0.939459	-1.01998	-1.01637	-1.04358	-0.79953	-0.855191	-0.953896	0.00159976	0.00385879	0.000222941	0.000124713	0.00146161	0.000577431	0.0190073
fetus	ENSG00000079215	ENSG00000250844	SLC1A3	chr5	36606355	36688334	+	protein_coding	No		M			M		M	M	M	M	M	M	M	M		M	M	-1.25275	-0.656906	-0.971062	-1.32786	-0.517187	-1.30032	-2.064	-1.52626	-1.20266	-1.55762	-1.39615	-1.60513	-1.70856	-0.535647	-1.09598	-1.29118	0.000118763	0.00255501	0.000817107	2.71631e-06	0.0356615	3.5419e-06	3.14313e-07
fetus	ENSG00000079335	ENSG00000288380	CDC14A	chr1	100351734	100520277	+	protein_coding	No								M			M			M				-0.845192	-0.185007	-0.552153	-0.926314	-0.263678	-0.704158	-1.40832	-0.47627	-0.787994	-1.10216	-0.953967	-0.655387	-1.14921	0.235099	-0.537626	-0.740556	0.0012706	0.245498	0.0177931	0.000362248	0.159484	0.00149642	5.38209e-05
fetus	ENSG00000080007	ENSG00000204172	DDX43	chr6	73394748	73417569	+	protein_coding	No									M									-0.69926	-0.541494	-0.635452	-0.758347	-0.527919	-0.819971	-0.824446	-1.04498	-0.612704	-0.826582	-0.883356	-0.921635	-0.872889	-0.468023	-0.808212	-0.752695	0.00952491	0.0291673	0.0116961	0.0019557	0.0208267	0.000593649	0.0175852
fetus	ENSG00000080493	ENSG00000223601	SLC4A4	chr4	71187286	71572087	+	protein_coding	No					M		M	M	M	M	M	M	M	M			M	-0.974926	-0.403754	-0.901966	-1.12359	-0.586909	-1.1057	-1.44745	-1.288	-1.18179	-1.32293	-1.36574	-1.45516	-1.50271	-0.588491	-0.977212	-1.10355	0.00155406	0.0737599	0.0010268	2.07792e-05	0.0160884	3.81257e-05	0.00022756
fetus	ENSG00000081138	ENSG00000204540	CDH7	chr18	65750252	65890341	+	protein_coding	No									F									0.809918	0.752709	0.755435	0.769537	0.676434	0.745719	0.424658	1.03084	0.615828	0.758606	0.9292	0.86277	0.651421	0.650159	0.788881	0.742681	0.00105667	0.00603397	0.000470187	0.00299127	0.00785153	0.00135364	0.150558
fetus	ENSG00000082512	ENSG00000164729	TRAF5	chr1	211326615	211374946	+	protein_coding	No								M	M				M					-0.525918	-0.0127486	-0.345395	-0.641157	-0.205646	-0.729391	-1.24946	-1.07398	-0.367196	-0.828617	-0.7583	-1.10199	-0.937272	0.133008	-0.585431	-0.656843	0.0290978	0.466371	0.0724634	0.00462276	0.160289	0.00207305	0.000512697
fetus	ENSG00000082781	ENSG00000174957	ITGB5	chr3	124761948	124901418	-	protein_coding	No								M										-0.868979	-0.532416	-0.767832	-0.774102	-0.547911	-0.882042	-1.17481	-0.921903	-0.734235	-0.91576	-0.891124	-0.978802	-0.992555	-0.39537	-0.739483	-0.676378	4.46823e-05	0.0103073	0.00022657	5.52864e-05	0.00739746	1.13099e-06	5.38918e-05
fetus	ENSG00000083857	ENSG00000184999	FAT1	chr4	186587783	186726722	-	protein_coding	No								M										-0.704322	-0.397603	-0.612073	-0.752069	-0.51302	-0.702133	-1.0101	-0.57232	-0.648553	-0.833132	-0.798693	-0.675172	-0.926529	-0.494106	-0.595517	-0.664786	0.00175495	0.0584109	0.00293979	0.00033546	0.0112708	0.000252774	0.000624169
fetus	ENSG00000085741	ENSG00000173110	WNT11	chr11	76186325	76210736	-	protein_coding	No											M	M		M				-0.672842	-0.660132	-0.710101	-0.926485	-0.69637	-0.808076	-0.890462	-1.12559	-0.524151	-1.01187	-1.24168	-1.06583	-1.02595	-0.427996	-0.790487	-0.870666	0.0170441	0.0160909	0.00251549	0.00073042	0.00574122	0.00234397	0.0238163
fetus	ENSG00000086159	ENSG00000228567	AQP6	chr12	49967194	49977139	+	protein_coding	No								M	M									-0.638355	-0.416233	-0.643667	-0.562849	-0.307033	-0.86003	-1.09782	-1.03789	-0.692508	-0.645949	-0.644097	-0.973012	-0.718791	-0.569353	-0.678504	-0.681575	0.00999815	0.0675814	0.00688199	0.0133698	0.128932	4.32089e-05	0.000633
fetus	ENSG00000086205	ENSG00000141748	FOLH1	chr11	49146635	49208670	-	protein_coding	No		M			M		M	M	M	M	M	M	M	M				-1.06173	-0.598253	-0.906043	-1.09438	-0.567267	-1.03682	-1.50611	-1.22234	-1.0042	-1.23989	-1.09308	-1.18095	-1.44335	-0.271247	-0.996968	-0.979723	0.000137833	0.00517956	0.000269016	1.95671e-05	0.00712836	3.86948e-05	0.000145513
fetus	ENSG00000087250	ENSG00000170920	MT3	chr16	56589074	56591088	+	protein_coding	No								M										-0.662016	-0.355744	-0.672595	-0.665015	-0.351949	-0.719255	-1.1164	-0.958713	-0.840252	-0.778975	-0.766485	-0.96214	-0.824809	-0.262093	-0.613741	-0.631751	0.0031635	0.0682891	0.00197437	0.000402325	0.0616224	0.000289932	7.05145e-05
fetus	ENSG00000087494	ENSG00000198674	PTHLH	chr12	27958084	27972705	-	protein_coding	No									M			M	M					0.0261007	-0.00396767	-0.663567	-0.438038	-0.216335	-0.371747	-0.99209	-1.22588	-0.513154	-0.641623	-1.15836	-1.03807	-0.629323	-0.0820062	-0.323001	-0.469982	0.481201	0.483863	0.0157595	0.0424241	0.223213	0.0823161	0.00425802
fetus	ENSG00000087510	ENSG00000146385	TFAP2C	chr20	56629302	56639283	+	protein_coding	No							M				M		M	M				-0.973111	-0.307404	-0.705199	-1.05624	-0.320941	-1.11651	-1.58203	-1.30318	-1.08797	-1.26986	-1.23563	-1.43886	-1.43871	-0.0708268	-0.798929	-0.903016	0.0061542	0.185765	0.0234513	0.0018393	0.167614	0.000270756	0.00103166
fetus	ENSG00000088002	ENSG00000196131	SULT2B1	chr19	48552075	48599425	+	protein_coding	No		F	F	F	F	F	F	F	F	F	F	F	F	F	F	F	F	1.27876	1.3823	1.30162	1.33766	1.35017	1.46454	1.41271	1.3723	1.23581	1.46277	1.46814	1.46197	1.61187	1.67015	1.4218	1.51498	4.27802e-05	3.19727e-05	2.74615e-05	3.24424e-06	1.11488e-05	2.80086e-07	0.000664496
fetus	ENSG00000088320	ENSG00000125651	REM1	chr20	31475293	31484905	+	protein_coding	No				M	M		M		M	M	M		M	M		M	M	-0.986047	-0.86335	-1.09033	-1.01566	-0.818246	-1.03581	-1.13399	-1.04542	-1.10844	-1.09064	-1.01849	-1.16359	-1.19491	-0.910183	-1.0143	-1.18773	0.000485676	0.00189376	4.35585e-05	8.51496e-05	0.00110213	1.97014e-05	0.00119362
fetus	ENSG00000089116	ENSG00000198547	LHX5	chr12	113462034	113472280	-	protein_coding	No									F				F					0.760647	0.116734	0.215434	0.571613	0.258913	1.02286	1.13252	1.58454	-0.1505	0.742818	0.747605	1.42449	0.986257	0.280995	0.808889	0.703496	0.0159073	0.370907	0.212721	0.0223215	0.232507	0.00146141	0.0234649
fetus	ENSG00000089472	ENSG00000244020	HEPH	chrX	66162549	66268867	+	protein_coding	No								M			M			M				-0.872985	-0.395421	-0.501794	-0.899966	-0.339831	-0.73904	-1.17049	-0.729894	-0.651752	-1.05565	-0.959873	-0.826671	-1.09317	-0.0660976	-0.651857	-0.747113	0.000558862	0.0338205	0.0201	6.652e-05	0.0722855	0.000761443	0.000459469
fetus	ENSG00000091409	ENSG00000241241	ITGA6	chr2	172427354	172506282	+	protein_coding	No								M			M	M		M				-0.844544	-0.589545	-0.719333	-0.914377	-0.536744	-0.788431	-1.04271	-0.853361	-0.694473	-1.01169	-1.01303	-0.905751	-1.07717	-0.379764	-0.703627	-0.817447	6.75327e-05	0.0014172	0.0003691	4.81889e-06	0.00573251	2.86926e-05	0.000104301
fetus	ENSG00000091656	ENSG00000197233	ZFHX4	chr8	76681219	76867285	+	protein_coding	No							M	M			M		M	M				-0.787862	-0.261112	-0.394555	-0.78968	-0.31208	-1.01887	-1.67042	-1.09193	-0.118435	-1.0443	-0.84238	-1.17802	-1.16031	-0.377075	-0.713134	-0.875181	0.00885748	0.171413	0.113821	0.00479828	0.135364	0.000170071	0.000215096
fetus	ENSG00000091986	ENSG00000226784	CCDC80	chr3	112604560	112649530	-	protein_coding	No					M					M	M	M	M	M			M	-0.921864	-0.787693	-0.907495	-1.06506	-0.769051	-0.934551	-1.16853	-1.05798	-1.00671	-1.1492	-1.28882	-1.0899	-1.22867	-0.637544	-0.893185	-1.0348	0.000974506	0.00116107	0.000205763	1.29899e-05	0.00121994	0.000165996	0.00101641
fetus	ENSG00000092377	ENSG00000197786	TBL1Y	chrY	6910686	7091683	+	protein_coding	No		M	M	M	M	M	M	M	M	M	M	M	M	M	M	M	M	-3.35727	-4.05184	-3.96782	-3.19222	-4.03692	-3.19804	-4.03302	-2.61628	-2.94464	-3.42232	-3.6279	-2.45265	-3.38936	-4.27534	-3.39594	-3.41368	0	0	0	0	0	0	0
fetus	ENSG00000092621	ENSG00000170923	PHGDH	chr1	119659798	119744215	+	protein_coding	No					M			M			M	M		M				-0.867037	-0.20088	-0.703583	-1.00072	-0.275199	-0.740286	-1.27241	-0.711018	-0.875681	-1.17903	-1.14042	-0.795199	-1.17985	0.0908015	-0.556738	-0.784828	0.000536197	0.208525	0.00145122	2.99032e-05	0.115325	0.00056455	0.000176354
fetus	ENSG00000092853	ENSG00000169876	CLSPN	chr1	35720218	35769967	-	protein_coding	No								M										-0.514328	-0.0982258	-0.300254	-0.51236	-0.171252	-0.618677	-1.33262	-0.517337	0.0488865	-0.689631	-0.468826	-0.495279	-0.86152	0.0257941	-0.388372	-0.511615	0.0302413	0.356061	0.136415	0.022157	0.249178	0.00419105	0.000917361
fetus	ENSG00000095713	ENSG00000228049	CRTAC1	chr10	97865000	98030828	-	protein_coding	No									M		M	M	M					-0.575022	-0.211918	-0.573145	-0.869067	-0.286031	-0.857794	-1.01197	-1.37203	-0.7841	-1.02709	-1.19264	-1.28422	-0.999146	-0.0591964	-0.680442	-0.847408	0.0421171	0.241977	0.0138627	0.0011095	0.153648	0.00115429	0.00603744
fetus	ENSG00000095777	ENSG00000142186	MYO3A	chr10	25934267	26212527	+	protein_coding	No								M			M			M				-0.843092	-0.223995	-0.639232	-0.979152	-0.357923	-0.915256	-1.53546	-0.978905	-0.829381	-1.17034	-1.15396	-0.921626	-1.18026	-0.0819502	-0.622656	-0.758037	0.00786439	0.258608	0.0236941	0.00144759	0.123574	0.00107016	0.000678497
fetus	ENSG00000099250	ENSG00000171496	NRP1	chr10	33177492	33336262	-	protein_coding	No								M	M		M		M	M				-0.856089	-0.578181	-0.517519	-0.880931	-0.346661	-0.906429	-1.39282	-1.14229	-0.528516	-1.04873	-0.968537	-1.16708	-1.18064	-0.260222	-0.805789	-0.87955	0.000797171	0.0114299	0.0252557	0.000275093	0.0893868	5.15896e-05	6.55967e-05
fetus	ENSG00000099715	ENSG00000196772	PCDH11Y	chrY	5000226	5742224	+	protein_coding	No		M	M	M	M	M	M	M	M	M	M	M	M	M	M	M	M	-4.16651	-3.65763	-3.98288	-4.18351	-3.61628	-4.58214	-4.90556	-5.37384	-3.90603	-4.3799	-4.44003	-5.19128	-4.5322	-3.92513	-4.4504	-4.36823	0	5.44009e-14	2.90878e-13	2.22045e-16	0	0	0
fetus	ENSG00000099725	ENSG00000211872	PRKY	chrY	7273972	7381548	+	transcribed_unprocessed_pseudogene	No		M	M	M	M	M	M	M	M	M	M	M	M	M	M	M	M	-7.74149	-7.74913	-7.70247	-7.73693	-7.70522	-7.78649	-7.74494	-7.78816	-7.64007	-7.7424	-7.70781	-7.77867	-7.77592	-7.75377	-7.77715	-7.81618	0	0	0	0	0	0	0
fetus	ENSG00000100078	ENSG00000275183	PLA2G3	chr22	31134809	31140607	-	protein_coding	No					M			M			M			M				-0.907167	-0.369481	-0.618327	-1.03881	-0.35443	-0.589746	-1.5877	-0.575933	-0.571397	-1.27585	-1.12852	-0.785855	-1.20392	0.364766	-0.600236	-0.817575	0.00493957	0.150476	0.0241203	0.000684815	0.128134	0.0196524	0.000259729
fetus	ENSG00000100097	ENSG00000135324	LGALS1	chr22	37675608	37679806	+	protein_coding	No					M					M	M	M		M				-0.929586	-0.676841	-0.925262	-1.02048	-0.749616	-0.775428	-0.904811	-0.866279	-1.032	-1.07526	-1.25286	-0.891022	-1.03814	-0.414619	-0.721284	-0.823792	3.12544e-05	0.00190984	6.01329e-05	1.44469e-06	0.000101453	0.000193571	0.00134311
fetus	ENSG00000100342	ENSG00000181752	APOL1	chr22	36253010	36267530	+	protein_coding	No									M	M			M					-0.894201	-0.863572	-0.914656	-0.845566	-0.748296	-0.961593	-0.847758	-1.03446	-1.1334	-0.789022	-0.719476	-1.03451	-0.863382	-0.960836	-0.900656	-0.956353	0.000943566	0.0019203	0.000482404	0.000844969	0.00394805	2.91387e-05	0.0152127
fetus	ENSG00000100427	ENSG00000250722	MLC1	chr22	50059391	50085902	-	protein_coding	No		M			M		M	M	M	M	M	M	M	M		M	M	-1.39529	-0.254958	-1.00527	-1.48979	-0.102386	-1.57577	-2.42658	-1.99996	-1.57838	-1.88294	-1.74627	-2.08064	-2.04234	0.00742566	-1.05927	-1.28012	0.000219361	0.170605	0.00144963	2.75825e-06	0.35919	1.9863e-07	5.08373e-08
fetus	ENSG00000100439	ENSG00000234289	ABHD4	chr14	22598237	22613215	+	protein_coding	No								M										-0.684279	-0.323739	-0.612835	-0.749724	-0.33011	-0.625067	-1.06822	-0.621983	-0.693979	-0.898796	-0.835871	-0.701339	-0.931486	-0.031088	-0.533714	-0.585129	0.000802115	0.0547467	0.00105967	5.24305e-05	0.0420371	0.000424152	7.16167e-05
fetus	ENSG00000100504	ENSG00000073605	PYGL	chr14	50857891	50944736	-	protein_coding	No														M				-0.830955	-0.534166	-0.67286	-0.880509	-0.544017	-0.721753	-0.961138	-0.657823	-0.769562	-0.963655	-0.975612	-0.764315	-1.06983	-0.18213	-0.632379	-0.694414	3.6265e-05	0.0134852	0.00135494	8.15741e-06	0.00459145	4.56541e-05	0.000551136
fetus	ENSG00000100968	ENSG00000176787	NFATC4	chr14	24365673	24379604	+	protein_coding	No								M			M			M				-0.792439	-0.227022	-0.51673	-0.832233	-0.219541	-0.69581	-1.41205	-0.685823	-0.293513	-1.06661	-0.963018	-0.834353	-1.04921	0.266979	-0.466831	-0.715229	0.00264048	0.195579	0.0117326	0.000948534	0.199785	0.0017432	4.57478e-05
fetus	ENSG00000100987	ENSG00000235376	VSX1	chr20	25070885	25082365	-	protein_coding	No														M				-0.392966	-0.318488	-0.50707	-0.847634	0.121412	-0.696777	-1.26977	0.0442085	-0.6008	-1.04175	-0.438864	-0.387398	-1.55805	0.504395	-0.315211	-0.711579	0.13589	0.166292	0.0736255	0.00794028	0.396789	0.00715047	0.00195476
fetus	ENSG00000101134	ENSG00000196266	DOK5	chr20	54475597	54651171	+	protein_coding	No					M				M		M	M	M				M	-0.557702	-0.150073	-0.244977	-1.11978	-0.16782	-0.912172	-0.0781165	-1.64812	-1.0384	-1.14526	-1.47906	-1.42892	-0.884292	-0.284563	-0.866113	-1.08502	0.0261418	0.27821	0.199848	0.000230941	0.242661	0.00193802	0.422145
fetus	ENSG00000101144	ENSG00000204616	BMP7	chr20	57168748	57266629	-	protein_coding	No								M						M				-0.772644	-0.173932	-0.671113	-0.815615	-0.203059	-0.786438	-1.2749	-0.779823	-0.785617	-0.986141	-0.92524	-0.857046	-1.0729	0.0488697	-0.545809	-0.624101	0.00173445	0.218606	0.0016605	0.000164141	0.145736	0.000115114	5.56209e-05
fetus	ENSG00000101222	ENSG00000173805	SPEF1	chr20	3777504	3781448	-	protein_coding	No								M	M			M	M	M				-0.378637	0.190269	-0.754631	-0.506094	0.0329737	-0.867555	-2.22636	-1.25139	-0.70575	-0.975873	-1.12838	-1.54706	-1.1346	0.27959	-0.407858	-0.670574	0.121764	0.289911	0.0137119	0.0514902	0.472507	0.0019992	3.44263e-07
fetus	ENSG00000101335	ENSG00000181733	MYL9	chr20	36541484	36551447	+	protein_coding	No		M			M						M	M		M				-1.00704	-0.782327	-0.953502	-1.15028	-0.840434	-0.866685	-0.821899	-0.918025	-0.964472	-1.2118	-1.342	-0.928048	-1.2261	-0.404871	-0.808695	-0.974368	8.64373e-05	0.000474183	0.000118956	6.62494e-08	0.000131066	0.000114424	0.00739458
fetus	ENSG00000101542	ENSG00000182177	CDH20	chr18	61333582	61555773	+	protein_coding	No		M			M		M	M	M	M	M	M	M	M				-1.07836	-0.435904	-0.526424	-1.23852	-0.0753004	-1.1945	-1.9348	-1.58002	-1.46978	-1.53138	-1.28542	-1.66282	-1.57168	0.163744	-0.992862	-0.966842	0.000960406	0.0177088	0.0390688	9.91474e-06	0.376691	1.09985e-05	6.19356e-08
fetus	ENSG00000101680	ENSG00000204779	LAMA1	chr18	6941744	7117814	-	protein_coding	No		M			M		M	M			M		M	M				-1.0532	-0.678004	-0.798121	-1.00235	-0.606791	-1.01193	-1.41875	-0.977793	-0.813704	-1.11933	-1.00708	-1.07605	-1.18687	-0.481651	-0.840511	-0.941614	0.000109	0.00241101	0.00177926	8.32144e-05	0.00799838	1.19663e-05	7.90373e-05
fetus	ENSG00000101955	ENSG00000130768	SRPX	chrX	38149336	38220924	-	protein_coding	No		M			M		M	M	M	M	M	M	M	M			M	-1.02028	-0.342104	-0.801109	-1.29928	-0.461683	-1.05133	-1.79204	-1.17831	-1.13857	-1.51432	-1.44945	-1.3081	-1.56054	-0.179958	-0.911404	-1.22512	0.00071374	0.0852047	0.00264744	2.46305e-06	0.0368989	8.17039e-05	7.44237e-06
fetus	ENSG00000102010	ENSG00000188124	BMX	chrX	15464246	15556529	+	protein_coding	No		M																-1.10387	-0.907022	-0.845766	-0.934259	-0.822596	-0.782382	-0.659362	-0.820139	-0.933769	-0.956104	-0.924985	-0.838637	-0.973026	-0.708892	-0.900478	-0.990054	2.01227e-05	0.000687464	0.00246665	0.00040887	0.00143886	0.00231332	0.0509424
fetus	ENSG00000102048	ENSG00000162194	ASB9	chrX	15235288	15270467	-	protein_coding	No												M						-0.778669	-0.645896	-0.686378	-0.804067	-0.613509	-0.714571	-0.538726	-0.793165	-0.741249	-0.858424	-1.00604	-0.784615	-0.936654	-0.360825	-0.68126	-0.690031	0.00183004	0.00543758	0.0034404	0.000468477	0.00422995	0.000801645	0.0717819
fetus	ENSG00000102195	ENSG00000269556	GPR50	chrX	151176653	151181465	+	protein_coding	No											M							-0.562775	0.230128	0.0750019	-0.978954	0.0553574	-0.40013	-0.787577	0.237973	0.156373	-1.33303	-1.18309	-0.00762387	-0.865998	0.933897	-0.157655	-0.797306	0.00554295	0.279382	0.434004	0.00169404	0.446267	0.0558708	0.0106191
fetus	ENSG00000102265	ENSG00000236396	TIMP1	chrX	47582313	47586789	+	protein_coding	No											M	M						-0.78968	-0.44931	-0.723993	-0.892619	-0.422154	-0.622781	-0.806418	-0.726096	-0.653685	-1.04069	-1.1021	-0.77629	-0.988249	0.0265132	-0.538114	-0.729143	0.000332934	0.0151996	0.000448702	8.05946e-06	0.0100484	0.00138897	0.00138252
fetus	ENSG00000102271	ENSG00000183024	KLHL4	chrX	87517749	87670050	+	protein_coding	No									M				M	M				-0.728298	-0.176433	-0.595204	-0.870335	-0.401117	-0.911678	-1.06935	-1.28415	-0.772073	-0.960332	-1.03778	-1.26176	-1.06362	-0.312852	-0.742051	-0.862687	0.0106305	0.270905	0.0141028	0.00126261	0.0425572	0.000699917	0.00732788
fetus	ENSG00000102359	ENSG00000139675	SRPX2	chrX	100644218	100671299	+	protein_coding	No		M			M		M	M			M	M	M	M			M	-1.33562	-0.514833	-0.988044	-1.32737	-0.587425	-1.25521	-1.63695	-1.3323	-1.02783	-1.59871	-1.66116	-1.60638	-1.77145	-0.098467	-0.927387	-1.27737	9.16851e-05	0.0681219	0.00174191	2.9705e-05	0.0300979	1.17585e-05	0.000271544
fetus	ENSG00000102362	ENSG00000128536	SYTL4	chrX	100674491	100732123	-	protein_coding	No					M			M	M	M	M	M	M	M			M	-0.952552	-0.449704	-0.829672	-1.12914	-0.495525	-0.97624	-1.28506	-1.21179	-1.11277	-1.32525	-1.3957	-1.34154	-1.42544	-0.0895325	-0.875295	-1.01683	0.000540145	0.031382	0.00186107	1.88867e-05	0.02161	5.69781e-05	0.000545182
fetus	ENSG00000102468	ENSG00000232399	HTR2A	chr13	46831550	46897076	-	protein_coding	No									M			M						-0.0842399	-0.242706	-0.538846	-0.805504	-0.237211	-0.412393	-0.0341707	-1.12593	-0.717251	-0.956709	-1.09498	-0.862815	-0.674007	-0.206983	-0.617765	-0.998013	0.380791	0.209266	0.0277131	0.00134764	0.187252	0.0604364	0.455469
fetus	ENSG00000102699	ENSG00000148377	PARP4	chr13	24420926	24512810	-	protein_coding	No					M			M			M	M		M				-0.899966	-0.37003	-0.72073	-1.08783	-0.471133	-0.887734	-1.25465	-0.800017	-0.964638	-1.31272	-1.25326	-0.847798	-1.42306	-0.181844	-0.775287	-0.959798	0.000409754	0.0820309	0.00195121	5.51379e-06	0.0284648	5.56435e-05	0.000187893
fetus	ENSG00000102837	ENSG00000223569	OLFM4	chr13	53028759	53052057	+	protein_coding	No													M					-0.749166	-0.440464	-0.678121	-0.752305	-0.440252	-0.765316	-0.734324	-0.94544	-0.830799	-0.77997	-0.864339	-1.00393	-0.954088	-0.355896	-0.695729	-0.652988	0.00185172	0.0574112	0.00571047	0.00116378	0.0420593	0.000385628	0.0255014
fetus	ENSG00000102935	ENSG00000197658	ZNF423	chr16	49487524	49857919	-	protein_coding	No									M				M					-0.61539	-0.376872	-0.399373	-0.786538	-0.304827	-0.748285	-0.978919	-1.04598	-0.487384	-0.923069	-0.824556	-1.03088	-0.809345	-0.10805	-0.625611	-0.747714	0.00963831	0.0476693	0.0315616	0.000203866	0.102024	0.000362572	0.00231517
fetus	ENSG00000103175	ENSG00000249222	WFDC1	chr16	84294646	84329851	+	protein_coding	No								M	M				M					-0.399135	0.0583832	-0.615289	-0.61738	-0.247508	-0.823283	-1.31332	-1.21581	-0.842516	-0.712874	-0.762985	-1.154	-0.70344	-0.128866	-0.548568	-0.663245	0.076729	0.437972	0.0124994	0.00589467	0.174852	0.000111845	6.64569e-05
fetus	ENSG00000103449	ENSG00000206474	SALL1	chr16	51135975	51151367	-	protein_coding	No								M			M			M				-0.653645	-0.0180708	-0.496439	-0.822603	-0.172334	-0.727513	-1.27485	-0.813054	-0.831195	-1.01933	-0.984813	-0.936943	-1.1316	0.0282889	-0.503281	-0.667751	0.00776911	0.463328	0.0216804	0.000662724	0.240378	0.00076684	0.000103856
fetus	ENSG00000103740	ENSG00000177710	ACSBG1	chr15	78167468	78245688	-	protein_coding	No		M			M		M	M	M	M	M	M	M	M		M	M	-1.52355	-0.645696	-0.941211	-1.58797	-0.605549	-1.9024	-3.34686	-2.16397	-1.34535	-2.04848	-1.68338	-2.27063	-2.34712	-0.347257	-1.42852	-1.58868	0.000117706	0.0144207	0.00528557	1.1598e-05	0.0422594	6.724e-09	3.9877e-11
fetus	ENSG00000104213	ENSG00000258102	PDGFRL	chr8	17576433	17644071	+	protein_coding	No					M					M	M	M		M				-0.973256	-0.72007	-0.856277	-1.0815	-0.77923	-0.872945	-1.09955	-0.835983	-1.05627	-1.10275	-1.08682	-0.87763	-1.18431	-0.661486	-0.891949	-0.950003	0.000623308	0.00499319	0.000696742	6.62167e-06	0.00042298	0.000488978	0.001535
fetus	ENSG00000104324	ENSG00000172289	CPQ	chr8	96645227	97149654	+	protein_coding	No		M			M			M		M	M	M		M				-1.00265	-0.536053	-0.909617	-1.1325	-0.622624	-0.833255	-1.22782	-0.947078	-1.07144	-1.27651	-1.25105	-0.923109	-1.29946	-0.168061	-0.798308	-0.953241	1.06121e-05	0.00459827	1.72333e-05	1.27975e-07	0.00130676	6.80015e-05	1.70495e-05
fetus	ENSG00000104375	ENSG00000279270	STK3	chr8	98401403	98942827	-	protein_coding	No								M			M			M				-0.786852	-0.225352	-0.447579	-0.886122	-0.300141	-0.580667	-1.03481	-0.454811	-0.602561	-1.01317	-0.888303	-0.516034	-1.04088	0.0637217	-0.542689	-0.69254	0.000296611	0.155361	0.0250165	1.9672e-05	0.0837923	0.00116571	0.000249237
fetus	ENSG00000105173	ENSG00000183310	CCNE1	chr19	29811898	29824308	+	protein_coding	No								M										-0.418461	0.219077	-0.258251	-0.695892	-0.0965444	-0.653674	-1.28153	-0.953359	-0.323199	-0.868052	-0.856734	-0.718412	-0.971195	0.236447	-0.430515	-0.478396	0.0371049	0.181845	0.104479	0.000726786	0.306861	0.0010032	0.000103076
fetus	ENSG00000105609	ENSG00000248920	LILRB5	chr19	54249431	54257301	-	protein_coding	No		M	M	M	M	M	M			M	M	M	M	M		M	M	-1.39408	-1.19661	-1.38342	-1.39092	-1.16811	-1.31057	-1.27301	-1.30207	-1.43016	-1.47297	-1.61318	-1.4205	-1.62122	-0.962714	-1.24274	-1.33715	6.30626e-05	0.000188089	1.74442e-05	3.1587e-05	0.00013591	3.86797e-05	0.00864879
fetus	ENSG00000105695	ENSG00000214402	MAG	chr19	35292125	35313804	+	protein_coding	No						F												-0.274334	-0.517307	-0.213534	0.318609	1.23087	0.0756086	0.68306	0.0439849	-1.07621	0.733819	0.478658	0.199782	0.161867	-0.571735	-0.431524	-0.0393265	0.250677	0.020047	0.288873	0.173121	0.000812138	0.418597	0.0324547
fetus	ENSG00000105854	ENSG00000221954	PON2	chr7	95404867	95435198	-	protein_coding	No		M			M			M	M	M	M	M	M	M				-1.00017	-0.634579	-0.855265	-1.1197	-0.603242	-0.945607	-1.39009	-1.18798	-1.03624	-1.24459	-1.24722	-1.23336	-1.28495	-0.322562	-0.878374	-0.966969	5.64215e-05	0.00188122	0.00033273	2.12323e-08	0.00364153	2.69583e-05	5.92398e-06
fetus	ENSG00000105939	ENSG00000171054	ZC3HAV1	chr7	139043520	139109719	-	protein_coding	No								M										-0.762206	-0.505042	-0.713537	-0.832953	-0.495233	-0.768022	-1.05678	-0.830555	-0.847162	-0.915749	-0.880781	-0.86663	-0.988453	-0.364364	-0.692571	-0.758211	0.000174606	0.00424699	0.000379895	2.92377e-06	0.0066964	1.5295e-05	8.72074e-05
fetus	ENSG00000106003	ENSG00000176029	LFNG	chr7	2512529	2529177	+	protein_coding	No					M			M			M	M		M				-0.83055	-0.187917	-0.756027	-1.06604	-0.204667	-0.889104	-1.88102	-1.02219	-0.784837	-1.38177	-1.34504	-1.12665	-1.35596	0.311683	-0.599864	-0.855265	0.00476659	0.246267	0.00261089	0.000152203	0.209217	0.000467198	2.12802e-06
fetus	ENSG00000106018	ENSG00000240445	VIPR2	chr7	159028175	159144957	-	protein_coding	No											M							0.108635	0.638265	-0.38451	-0.919336	-0.227929	-0.333669	-0.291314	-0.242499	-0.800084	-1.07048	-1.10842	-0.381534	-1.03363	0.0678775	-0.27995	-0.957213	0.386745	0.0628453	0.146963	0.001107	0.256147	0.115536	0.237967
fetus	ENSG00000106211	ENSG00000176540	HSPB1	chr7	76302544	76304295	+	protein_coding	No					M			M			M	M		M				-0.952444	-0.50848	-0.758667	-1.03922	-0.52221	-0.810736	-1.23496	-0.89153	-0.757651	-1.18929	-1.14926	-0.92823	-1.1504	-0.0412383	-0.663831	-0.868974	0.000301599	0.0268614	0.00205227	8.75506e-06	0.0160205	0.000451868	0.000510065
fetus	ENSG00000106331	ENSG00000181609	PAX4	chr7	127610292	127615928	-	protein_coding	No			M															-1.08697	-1.62341	-0.179743	-0.222391	-0.298798	-0.11805	-0.370537	-0.114056	-0.161009	-0.229484	0.156577	0.0266028	0.121496	-0.0861439	-0.4834	-0.42681	0.0545229	2.10575e-06	0.334461	0.278824	0.239171	0.316795	0.178216
fetus	ENSG00000106483	ENSG00000277932	SFRP4	chr7	37905932	38025695	-	protein_coding	No					M			M			M	M		M				-0.831976	0.353879	-0.47787	-1.08889	-0.00179924	-0.672479	-1.48459	-0.521439	-0.834909	-1.26984	-1.44317	-0.756676	-1.42657	0.398657	-0.371614	-0.679672	0.00677781	0.155842	0.0721371	6.60431e-05	0.483738	0.0106167	0.000668556
fetus	ENSG00000106538	ENSG00000156689	RARRES2	chr7	150338317	150341674	-	protein_coding	No								M			M	M		M				-0.707527	0.127732	-0.694934	-0.814309	-0.26175	-0.707686	-1.29132	-0.804116	-0.777377	-1.01851	-1.08765	-0.890494	-1.06683	0.127856	-0.471457	-0.62864	0.00553444	0.355603	0.00772865	0.000710677	0.13013	0.00150193	0.000516241
fetus	ENSG00000106546	ENSG00000184155	AHR	chr7	17298622	17346152	+	protein_coding	No									F									0.678469	0.314406	0.474598	0.768259	0.44495	0.698574	0.957406	1.06773	0.373953	0.888488	0.897674	0.958768	0.771569	0.128495	0.629417	0.74118	0.000734505	0.0895861	0.0127504	0.0002725	0.0106293	0.00042687	0.000347066
fetus	ENSG00000106571	ENSG00000196993	GLI3	chr7	41960950	42237870	-	protein_coding	No		M			M		M	M	M		M		M	M			M	-1.10319	-0.605871	-0.790669	-1.05463	-0.621341	-1.15911	-1.56191	-1.17436	-0.785177	-1.19341	-1.08628	-1.29565	-1.33258	-0.640537	-0.927392	-1.04355	0.000466984	0.0260924	0.00301643	0.000413425	0.0211775	1.17172e-05	0.000275945
fetus	ENSG00000106689	ENSG00000251380	LHX2	chr9	124001670	124033301	+	protein_coding	No					M		M	M	M		M	M	M	M			M	-1.01808	-0.694768	-0.717858	-1.12562	-0.442158	-1.19599	-1.45938	-1.72434	-0.426551	-1.29285	-1.34948	-1.75895	-1.26847	-0.059162	-0.982141	-1.15697	0.00109588	0.00520051	0.0261789	6.35622e-05	0.0652656	2.5099e-05	0.000718695
fetus	ENSG00000106819	ENSG00000197915	ASPN	chr9	92456205	92482506	-	protein_coding	No					M						M			M				-1.13263	-0.76978	-0.831224	-1.21763	-0.781575	-1.01443	-1.23479	-1.05832	-1.01185	-1.36883	-1.39054	-1.13335	-1.3613	-0.325529	-0.938294	-1.05933	0.00140103	0.0142873	0.00809861	0.000830354	0.00748506	0.00135224	0.00900091
fetus	ENSG00000106823	ENSG00000198223	ECM2	chr9	92493554	92536655	-	protein_coding	No														M				-0.795897	-0.506894	-0.664689	-0.832456	-0.378022	-0.652796	-0.934041	-0.807478	-0.694091	-0.922622	-0.931681	-0.906489	-1.02288	-0.0511915	-0.6906	-0.832075	0.00277554	0.030923	0.00239025	0.000728535	0.0786987	0.00505771	0.00907251
fetus	ENSG00000107249	ENSG00000196578	GLIS3	chr9	3824127	4348392	-	protein_coding	No							M	M	M		M		M	M				-0.906959	-0.00501451	-0.78096	-0.920301	-0.192537	-1.134	-1.92997	-1.48424	-0.744361	-1.21563	-1.21074	-1.48449	-1.27502	0.11609	-0.776123	-0.893228	0.00833772	0.482409	0.00598044	0.00411084	0.255419	0.000103458	2.77408e-05
fetus	ENSG00000107317	ENSG00000167360	PTGDS	chr9	136977505	136985435	+	protein_coding	No		M		M	M		M		M	M	M	M	M	M		M	M	-1.32049	-0.729412	-1.12956	-1.61573	-0.664328	-1.27454	-1.55031	-1.54515	-1.60109	-1.9118	-2.24737	-1.77363	-1.94483	0.00399918	-1.15416	-1.41103	0.000440736	0.00512909	0.000309089	1.9138e-06	0.0203222	7.64894e-05	0.00225798
fetus	ENSG00000107438	ENSG00000179055	PDLIM1	chr10	95237572	95291024	-	protein_coding	No								M				M		M				-0.861543	-0.435088	-0.670541	-0.860272	-0.431322	-0.717842	-1.09688	-0.549147	-0.578067	-0.986561	-1.00413	-0.628491	-1.10096	-0.178694	-0.551748	-0.6784	0.0002153	0.0581574	0.00303173	0.000103231	0.0414968	0.000136247	0.000259989
fetus	ENSG00000107736	ENSG00000154451	CDH23	chr10	71396934	71815947	+	protein_coding	No								M	M		M	M	M	M				-0.843406	-0.223449	-0.59695	-0.977342	-0.218974	-0.855808	-1.60035	-1.25824	-0.81109	-1.22486	-1.26814	-1.38362	-1.32605	0.214745	-0.64673	-0.847979	0.00416195	0.231769	0.0182904	0.00100798	0.227124	0.00111063	9.55492e-05
fetus	ENSG00000107796	ENSG00000249811	ACTA2	chr10	88935074	88991390	-	protein_coding	No		M		M	M		M	M	M	M	M	M	M	M		M	M	-1.13626	-0.935401	-1.01951	-1.13908	-0.955328	-1.04336	-1.134	-1.04694	-1.0488	-1.19408	-1.21094	-1.0583	-1.2238	-0.80773	-1.00859	-1.08143	1.4128e-05	5.59873e-05	2.86688e-05	5.11727e-07	3.434e-05	6.65842e-06	0.000272329
fetus	ENSG00000108679	ENSG00000271425	LGALS3BP	chr17	78971238	78980109	-	protein_coding	No		M			M			M			M	M	M	M				-1.06512	-0.481433	-0.802222	-1.10445	-0.396409	-0.975942	-1.38619	-0.997315	-0.815467	-1.33681	-1.26961	-1.05418	-1.38012	-0.0286587	-0.767162	-0.942015	3.52642e-05	0.0214193	0.000732317	6.35434e-06	0.0457539	2.11919e-05	7.28294e-05
fetus	ENSG00000109062	ENSG00000181903	SLC9A3R1	chr17	74748652	74769353	+	protein_coding	No								M			M	M	M	M				-0.839014	-0.372591	-0.728634	-0.906581	-0.379154	-0.806689	-1.22215	-0.924556	-0.853231	-1.0734	-1.05307	-1.03023	-1.10813	-0.101491	-0.659867	-0.783608	0.000432524	0.0387166	7.19234e-05	6.26083e-06	0.0272285	5.8527e-05	8.78321e-05
fetus	ENSG00000109255	ENSG00000237110	NMU	chr4	55595229	55636698	-	protein_coding	No								M			M	M		M				-0.503956	-0.0606831	-0.568021	-0.899958	-0.309333	-0.6593	-1.33752	-0.985025	-0.62603	-1.08815	-1.17754	-0.966435	-1.13528	0.18662	-0.538241	-0.864579	0.0721346	0.416206	0.0301391	0.000696194	0.146111	0.011948	0.000433161
fetus	ENSG00000109610	ENSG00000120055	SOD3	chr4	24789912	24800842	+	protein_coding	No												M	M					-0.839637	-0.59657	-0.875845	-0.853017	-0.628604	-0.805205	-1.01324	-0.941907	-0.973564	-0.952353	-1.14476	-1.09629	-0.965916	-0.426229	-0.706691	-0.817963	0.00149796	0.014347	0.000671488	0.000399326	0.00906628	0.000692214	0.00289011
fetus	ENSG00000109846	ENSG00000184478	CRYAB	chr11	111908565	111923722	-	protein_coding	No													M					-0.550052	-0.614612	-0.773129	-0.618341	-0.335431	-0.581121	-0.742641	-0.96311	-0.903408	-0.677231	-0.975359	-1.05052	-0.703141	-0.354912	-0.459687	-0.614868	0.00703684	0.00134283	0.000317248	0.00390564	0.083986	0.00672161	0.00746305
fetus	ENSG00000110077	ENSG00000109667	MS4A6A	chr11	60172014	60184666	-	protein_coding	No		M	M	M	M	M	M	M			M	M		M		M	M	-1.32001	-1.26537	-1.12987	-1.43318	-1.17996	-1.18184	-1.64401	-1.22444	-1.17038	-1.45095	-1.33344	-1.20962	-1.6815	-0.967011	-1.2487	-1.3356	9.57245e-05	0.000150829	0.000872	4.19315e-06	7.05367e-05	0.000262464	0.000209051
fetus	ENSG00000110079	ENSG00000206262	MS4A4A	chr11	60280541	60308972	+	protein_coding	No		M	M	M	M	M	M			M	M	M	M	M		M	M	-1.25198	-1.07183	-1.24121	-1.33127	-1.07786	-1.20113	-1.09459	-1.17863	-1.3827	-1.39403	-1.49118	-1.25193	-1.6039	-0.948866	-1.1366	-1.26219	0.000108386	0.000559302	7.04657e-05	1.29956e-05	0.000107372	3.53422e-05	0.0104091
fetus	ENSG00000110090	ENSG00000172927	CPT1A	chr11	68754620	68844410	-	protein_coding	No								M										-0.890938	-0.817342	-0.787595	-0.746357	-0.653871	-0.926708	-1.13703	-0.781186	-0.813528	-0.815798	-0.710876	-0.908332	-0.966434	-0.678778	-0.793593	-0.753228	3.41802e-05	4.68533e-05	0.000216114	0.000595213	0.00252357	6.38115e-07	5.10048e-05
fetus	ENSG00000110195	ENSG00000143631	FOLR1	chr11	72189558	72196301	+	protein_coding	No											M			M			M	-0.82297	-0.77841	-0.920579	-0.910982	-0.759228	-0.67704	-1.15534	-0.574908	-1.00428	-1.0346	-1.00539	-0.637244	-1.12329	-0.614211	-0.798002	-1.0141	0.00867874	0.0180211	0.00338526	0.00176821	0.0121192	0.0123947	0.00486224
fetus	ENSG00000110492	ENSG00000250254	MDK	chr11	46380756	46383837	+	protein_coding	No								M			M	M						-0.691026	-0.257773	-0.548542	-0.80047	-0.34775	-0.62841	-1.21621	-0.69054	-0.359098	-1.01012	-1.0121	-0.73503	-0.947243	0.148622	-0.510167	-0.660477	0.00434214	0.158189	0.0151943	0.000260113	0.0500998	0.00260615	0.000347801
fetus	ENSG00000111087	ENSG00000288596	GLI1	chr12	57460135	57472262	+	protein_coding	No					M		M	M			M			M				-0.962729	-0.127197	-0.679528	-1.06963	-0.0727108	-1.00708	-1.99217	-0.943906	-0.972522	-1.36265	-1.16574	-1.25054	-1.69715	0.242438	-0.713155	-0.799117	0.00618378	0.354966	0.0147338	0.000410071	0.39946	0.000837305	3.31068e-05
fetus	ENSG00000111206	ENSG00000254598	FOXM1	chr12	2857681	2877040	-	protein_coding	No								M										-0.740679	-0.301353	-0.567762	-0.745076	-0.385547	-0.74464	-1.17479	-0.778687	-0.449054	-0.888046	-0.831698	-0.769024	-0.94726	-0.197786	-0.569671	-0.673961	0.0035683	0.171773	0.0154795	0.00252069	0.087776	0.000463691	0.000888542
fetus	ENSG00000111341	ENSG00000212993	MGP	chr12	14881181	14885926	-	protein_coding	No		M			M		M			M	M	M		M		M	M	-1.13981	-0.726295	-0.950412	-1.49978	-0.844833	-1.19401	-0.492836	-0.977153	-1.35314	-1.68235	-1.99164	-0.946035	-1.59061	-0.649508	-1.04647	-1.05013	0.000694567	0.0215411	0.00519375	4.25928e-07	0.00485022	2.58499e-05	0.153039
fetus	ENSG00000111404	ENSG00000130538	RERGL	chr12	18080869	18320107	-	protein_coding	No										M								-0.720517	-0.813868	-0.725774	-0.916609	-0.578845	-0.531279	-0.513197	-0.726919	-1.16494	-0.814162	-0.878677	-0.556422	-0.831825	-0.375946	-0.733252	-0.782743	0.00291518	0.000408682	0.00317243	3.47276e-05	0.00532735	0.0151368	0.0509856
fetus	ENSG00000111783	ENSG00000285566	RFX4	chr12	106582907	106762803	+	protein_coding	No		M			M		M	M	M	M	M	M	M	M		M	M	-1.30349	-0.298978	-0.948298	-1.50236	-0.357157	-1.54272	-2.51599	-2.05494	-1.16872	-1.91846	-1.96123	-2.17759	-2.06368	-0.175719	-1.07119	-1.40029	0.0004	0.135032	0.00177098	7.29507e-06	0.115991	8.47754e-07	1.01408e-08
fetus	ENSG00000111801	ENSG00000237378	BTN3A3	chr6	26440472	26453415	+	protein_coding	No								M		M								-0.391846	0.147156	-0.621762	-0.752027	-0.0616815	-0.435125	-1.17014	-0.71508	-1.01833	-0.817398	-0.74203	-0.645161	-0.784727	0.334737	-0.390814	-0.319267	0.0793213	0.310184	0.00993118	0.00100524	0.392289	0.0374823	0.000959504
fetus	ENSG00000111961	ENSG00000215790	SASH1	chr6	148272304	148552050	+	protein_coding	No								M	M				M	M				-0.641384	-0.323102	-0.67607	-0.827376	-0.347308	-0.825275	-1.03312	-1.03052	-0.778555	-0.952143	-0.952318	-1.09036	-1.02468	-0.298551	-0.66777	-0.877529	0.0064768	0.0677355	0.00133289	8.29195e-05	0.0612692	3.63469e-05	0.000669736
fetus	ENSG00000112214	ENSG00000176547	FHL5	chr6	96562548	96616636	+	protein_coding	No					M		M	M	M	M	M	M	M	M		M	M	-0.945055	-0.8049	-0.896949	-1.07837	-0.870067	-1.19086	-1.33986	-1.42217	-1.13645	-1.15468	-1.40701	-1.533	-1.35098	-0.901444	-1.05472	-1.00367	0.00178289	0.00333371	0.00119208	7.17845e-05	0.00093824	8.03509e-06	0.000304027
fetus	ENSG00000112238	ENSG00000225366	PRDM13	chr6	99606730	99615578	+	protein_coding	No								M										-0.541449	0.0735051	-0.295997	-0.600532	0.14738	-0.259072	-1.44049	-0.330027	-0.648808	-0.745151	-0.560407	-0.268528	-0.754535	0.532142	-0.145803	-0.432203	0.00389737	0.411962	0.144501	0.00975068	0.314989	0.105393	5.98442e-07
fetus	ENSG00000112333	ENSG00000231068	NR2E1	chr6	108166058	108188809	+	protein_coding	No					M		M	M	M		M	M	M	M				-1.05354	-0.0373102	-0.691581	-1.1496	-0.169213	-1.13846	-1.99209	-1.35273	-0.752517	-1.47437	-1.3744	-1.44792	-1.60183	0.405523	-0.733205	-0.899664	0.00134058	0.443713	0.0259121	0.000154256	0.276264	2.00659e-05	2.77729e-06
fetus	ENSG00000112562	ENSG00000178201	SMOC2	chr6	168441151	168673445	+	protein_coding	No														M				-0.74696	-0.668895	-0.811496	-0.768321	-0.743755	-0.83499	-0.426812	-0.858287	-0.853054	-0.821586	-0.919246	-0.827962	-1.05375	-0.868792	-0.801766	-0.847671	0.00200786	0.00469378	0.000465328	0.000324924	0.000355991	3.75186e-05	0.120962
fetus	ENSG00000112837	ENSG00000172150	TBX18	chr6	84687351	84764519	-	protein_coding	No											M	M		M				-0.860152	-0.693858	-0.792434	-0.927555	-0.704015	-0.812964	-0.940465	-0.863018	-0.825591	-1.00058	-1.03223	-0.878853	-1.04915	-0.59052	-0.791097	-0.890325	0.000597795	0.00302388	0.000660395	3.80706e-05	0.00170144	0.000218903	0.0031612
fetus	ENSG00000113083	ENSG00000182346	LOX	chr5	122063195	122078285	-	protein_coding	No								M			M			M				-0.657775	0.140264	-0.372843	-0.71479	-0.042125	-0.611295	-1.42205	-0.716829	-0.396001	-1.00783	-1.01	-0.877883	-1.13277	0.384466	-0.44421	-0.580469	0.014611	0.35079	0.0851982	0.00215299	0.429291	0.0079259	0.000303558
fetus	ENSG00000113140	ENSG00000232629	SPARC	chr5	151661096	151687165	-	protein_coding	No												M						-0.682671	-0.316847	-0.635303	-0.826967	-0.311526	-0.579891	-0.794956	-0.734425	-0.741396	-0.920876	-1.01945	-0.777453	-0.971909	-0.0883062	-0.530568	-0.68903	0.000335755	0.0491466	0.000794806	1.80734e-06	0.0533154	0.000761326	0.000692164
fetus	ENSG00000113578	ENSG00000205209	FGF1	chr5	142592178	142698070	-	protein_coding	No									M				M					-0.484386	-0.172207	-0.416936	-0.554288	-0.262925	-0.683855	-1.01001	-1.0889	-0.754599	-0.663308	-0.728723	-1.03874	-0.868985	-0.209315	-0.555755	-0.563345	0.0334799	0.264019	0.0422126	0.00723597	0.153116	0.0018488	0.00321702
fetus	ENSG00000114315	ENSG00000186364	HES1	chr3	194136145	194138732	+	protein_coding	No								M			M	M		M				-0.789027	-0.439088	-0.679226	-0.978888	-0.437661	-0.787481	-1.28297	-0.860276	-0.688008	-1.14938	-1.15791	-0.897143	-1.18265	0.0480698	-0.623047	-0.822798	0.00391834	0.0746761	0.00687076	0.000181999	0.0606697	0.000714581	0.000423656
fetus	ENSG00000114374	ENSG00000162825	USP9Y	chrY	12701231	12860839	+	protein_coding	No		M	M	M	M	M	M	M	M	M	M	M	M	M	M	M	M	-8.93817	-8.93817	-8.93817	-8.93817	-8.93817	-8.93817	-8.93817	-8.93817	-8.93817	-8.93817	-8.93817	-8.93817	-8.93817	-8.93817	-8.93817	-8.93817	1.11022e-16	1.11022e-16	1.11022e-16	1.11022e-16	1.11022e-16	1.11022e-16	1.11022e-16
fetus	ENSG00000114547	ENSG00000184954	ROPN1B	chr3	125969144	125983454	+	protein_coding	No								M										-0.287947	-0.18829	-0.536656	-0.284647	-0.286049	-0.463499	-1.25558	-0.701323	-0.522652	-0.437652	-0.547706	-0.900049	-0.525345	-0.380715	-0.371026	-0.482649	0.121939	0.230406	0.0151662	0.103269	0.114669	0.0184901	8.17056e-05
fetus	ENSG00000114698	ENSG00000166363	PLSCR4	chr3	146192339	146251179	-	protein_coding	No								M										-0.789832	-0.36299	-0.637469	-0.824436	-0.342627	-0.701779	-1.04001	-0.77069	-0.914409	-0.909651	-0.944951	-0.892686	-0.958473	-0.31401	-0.620991	-0.613788	0.000931935	0.0719955	0.00569934	0.000114075	0.088738	0.00135906	0.000850592
fetus	ENSG00000114790	ENSG00000172640	ARHGEF26	chr3	154121003	154257827	+	protein_coding	No					M		M	M	M		M	M	M	M			M	-1.01891	-0.29227	-0.776439	-1.21338	-0.396383	-1.19432	-1.93357	-1.62572	-0.859604	-1.48679	-1.43687	-1.68077	-1.51767	-0.147895	-0.962478	-1.13771	0.00170006	0.111252	0.00367846	8.94431e-06	0.0619799	2.02295e-05	4.75642e-07
fetus	ENSG00000115129	ENSG00000161807	TP53I3	chr2	24077433	24085861	-	protein_coding	No								M	M		M	M	M	M				-0.747069	-0.190318	-0.659143	-0.864743	-0.390705	-0.712402	-1.28394	-1.02553	-0.502806	-1.10556	-1.16263	-1.02929	-1.01187	0.221163	-0.626931	-0.776325	0.00109911	0.223215	0.00325909	0.000185709	0.0257031	0.00105478	3.24151e-05
fetus	ENSG00000115263	ENSG00000196944	GCG	chr2	162142873	162152404	-	protein_coding	No								M										-0.922703	-0.386502	-0.788746	-0.843619	-0.347892	-0.598059	-1.29275	-0.907	-0.902293	-0.915183	-0.800478	-1.02199	-0.925192	-0.329504	-0.516143	-0.834279	0.000102673	0.100734	0.000625537	0.000194515	0.0899639	0.0101733	5.41923e-05
fetus	ENSG00000115380	ENSG00000180919	EFEMP1	chr2	55865967	55924139	-	protein_coding	No					M					M	M	M	M	M				-0.818383	0.0178941	-0.724617	-1.07064	-0.3447	-0.865699	-0.969399	-1.10449	-1.165	-1.32637	-1.53516	-1.31031	-1.3583	0.196241	-0.735741	-0.93254	0.0124127	0.496037	0.0104898	0.000413977	0.121196	0.00317949	0.0305573
fetus	ENSG00000115468	ENSG00000170683	EFHD1	chr2	232606057	232682781	+	protein_coding	No		M		M	M		M	M	M	M	M	M	M	M			M	-1.32005	-0.785631	-1.08726	-1.31178	-0.473061	-1.21394	-2.09674	-1.62179	-1.39456	-1.5686	-1.66238	-1.70056	-1.60148	-0.361134	-0.850804	-1.04742	9.8362e-06	0.000221828	0.000247546	2.70878e-06	0.0470794	6.41013e-06	3.56856e-08
fetus	ENSG00000115738	ENSG00000187492	ID2	chr2	8678845	8684453	+	protein_coding	No								F										0.448754	0.137898	0.441807	0.581512	0.236231	0.620658	1.22586	0.944368	0.0312594	0.759733	0.752069	0.939115	0.645885	0.0514619	0.451054	0.619895	0.032669	0.291713	0.0365413	0.0089371	0.156453	0.0020901	0.000141454
fetus	ENSG00000115919	ENSG00000181718	KYNU	chr2	142877498	143055832	+	protein_coding	No									M				M					-0.651579	-0.406026	-0.70487	-0.929265	-0.237182	-0.68824	-0.841282	-1.59926	-0.945346	-0.957421	-0.831084	-1.36824	-0.985011	0.563316	-0.656259	-0.819959	0.0268148	0.127021	0.0187378	0.00260369	0.212898	0.0120164	0.0337288
fetus	ENSG00000116132	ENSG00000197385	PRRX1	chr1	170662728	170739419	+	protein_coding	No					M					M	M	M		M				-0.902961	-0.763693	-0.866175	-1.12168	-0.729639	-0.674998	-0.704723	-0.682035	-1.16476	-1.10957	-1.22295	-0.726615	-1.12043	-0.527754	-0.777666	-0.920411	0.000515816	0.00215794	0.000527354	1.02714e-06	0.00202741	0.00379927	0.0253776
fetus	ENSG00000116194	ENSG00000165171	ANGPTL1	chr1	178849705	178871052	-	protein_coding	No		M			M		M	M	M		M	M	M	M			M	-1.24445	-0.264144	-0.910969	-1.27028	-0.680963	-1.28317	-2.15231	-1.28417	-1.04456	-1.5347	-1.44758	-1.48043	-1.66201	-0.311188	-0.975737	-1.14241	0.000125193	0.211896	0.00126125	7.157e-06	0.0124045	4.69585e-06	4.39106e-08
fetus	ENSG00000116703	ENSG00000008128	PDC	chr1	186443566	186461122	-	protein_coding	No											F							0.724198	0.257387	0.530721	0.815333	0.296533	0.624786	0.97731	0.894655	0.786124	1.02234	0.997195	0.890458	1.06975	-0.266013	0.534657	0.689467	0.0115461	0.198376	0.038199	0.00262428	0.131249	0.00930475	0.00856951
fetus	ENSG00000116745	ENSG00000196600	RPE65	chr1	68428822	68449959	-	protein_coding	No		M		M	M		M	M		M	M	M	M	M			M	-1.19398	-0.428996	-1.13014	-1.10685	-0.619327	-1.13228	-1.87988	-1.30453	-1.23191	-1.2896	-1.24172	-1.70851	-1.68624	-0.373292	-0.96652	-1.17814	0.000373777	0.134102	0.000719395	0.000332576	0.0361509	0.000144416	3.82258e-06
fetus	ENSG00000116791	ENSG00000260325	CRYZ	chr1	74705482	74733408	-	protein_coding	No					M			M			M	M		M				-0.742066	-0.177805	-0.540571	-1.02696	-0.309917	-0.599517	-1.21184	-0.94487	-0.751339	-1.20368	-1.15593	-0.862593	-1.17495	0.273125	-0.617114	-0.842966	0.000414445	0.223583	0.0139325	5.20435e-06	0.0913947	0.00403185	2.3831e-05
fetus	ENSG00000116815		CD58	chr1	116514535	116571039	-	protein_coding	No								M										-0.509257	-0.140427	-0.415684	-0.606748	-0.198967	-0.323723	-1.0111	-0.50555	-0.496898	-0.675312	-0.634413	-0.611529	-0.675163	0.144126	-0.32753	-0.425692	0.01095	0.252338	0.0324136	0.000324462	0.146934	0.0586689	2.57102e-05
fetus	ENSG00000116962		NID1	chr1	235975830	236065162	-	protein_coding	No								M			M	M		M				-0.993771	-0.842582	-0.945214	-0.980708	-0.817401	-0.970285	-1.04391	-0.932719	-0.972201	-1.02751	-1.03026	-0.99378	-1.1158	-0.873255	-0.91575	-0.991141	8.08335e-05	0.000100622	2.88655e-05	1.4272e-05	0.00036322	7.23276e-06	0.000945456
fetus	ENSG00000117148		ACTL8	chr1	17755313	17827063	+	protein_coding	No								M	M				M					-0.676057	-0.477433	-0.447284	-0.854605	-0.450468	-0.924346	-1.3641	-1.60223	-0.534028	-0.971491	-0.866471	-1.32961	-0.93704	-0.0902347	-0.773043	-0.753447	0.0250571	0.0234747	0.0711676	0.00243997	0.0458442	0.000889062	0.000532901
fetus	ENSG00000117226		GBP3	chr1	89006666	89022894	-	protein_coding	No		M	M		M		M		M	M	M	M	M	M	M	M	M	-1.0165	-1.10173	-0.9567	-1.06823	-0.954996	-1.09219	-0.863617	-1.20151	-1.18653	-1.04821	-1.02187	-1.1962	-1.16957	-1.01186	-1.08384	-1.01374	2.57182e-05	7e-06	0.000127656	4.48212e-07	3.88159e-05	2.02718e-06	0.010231
fetus	ENSG00000117228		GBP1	chr1	89052319	89065360	-	protein_coding	No					M					M		M		M				-0.965536	-0.874973	-0.979164	-1.06255	-0.81569	-0.725716	-0.220379	-0.634907	-1.21508	-0.933409	-1.00719	-0.521206	-1.09416	-0.880325	-0.792175	-0.902508	0.000260124	0.000820635	0.000211332	1.44655e-05	0.00226898	0.00311356	0.300413
fetus	ENSG00000117525		F3	chr1	94529225	94541800	-	protein_coding	No		M		M	M		M	M	M	M	M	M	M	M		M	M	-1.27528	-0.9162	-1.24562	-1.29761	-0.943557	-1.39814	-1.88551	-1.61685	-1.3702	-1.42037	-1.35562	-1.70659	-1.54034	-0.882219	-1.22472	-1.30886	7.46581e-05	0.000339719	9.23954e-06	4.24678e-06	0.000407303	1.82056e-07	1.32449e-06
fetus	ENSG00000117650		NEK2	chr1	211658657	211675630	-	protein_coding	No								M			M			M				-0.744605	-0.0149986	-0.452379	-0.892798	-0.168526	-0.706789	-1.34562	-0.974531	-0.491054	-1.09022	-1.00836	-0.817151	-1.21205	0.359258	-0.516333	-0.721027	0.0123291	0.463687	0.0777407	0.00196098	0.285932	0.00423322	0.000934363
fetus	ENSG00000118523		CTGF	chr6	131948176	131951373	-	protein_coding	No									M			M	M	M				-0.734609	-0.498541	-0.652239	-0.891946	-0.505923	-0.642183	-0.488242	-1.08745	-0.732594	-0.936501	-1.27304	-1.13296	-1.0049	-0.0681906	-0.607531	-0.788394	0.00499461	0.0231272	0.00936932	0.000124167	0.00812497	0.00245229	0.117999
fetus	ENSG00000118729		CASQ2	chr1	115700007	115768781	-	protein_coding	No		M			M			M			M	M		M			M	-1.15831	-0.656365	-0.786069	-1.34572	-0.705317	-0.806853	-1.12084	-0.908229	-0.88746	-1.42245	-1.45157	-1.01957	-1.35726	-0.254009	-0.982123	-1.08748	0.000120776	0.0153822	0.00304408	1.9336e-07	0.00664508	0.00323889	0.000414121
fetus	ENSG00000118849		RARRES1	chr3	158696892	158732696	-	protein_coding	No								M										-0.488952	0.191475	-0.393014	-0.725896	-0.0761991	-0.577084	-1.10046	-0.753149	-0.652165	-0.881091	-0.88918	-0.733545	-0.910208	0.224622	-0.399951	-0.474484	0.0183635	0.239045	0.0442473	0.000265345	0.353043	0.00434095	0.000424535
fetus	ENSG00000118997		DNAH7	chr2	195737703	196068812	-	protein_coding	No									M				M					-0.603784	-0.0595926	-0.698372	-0.752536	-0.14808	-0.882126	-1.33708	-1.51893	-0.761108	-0.913934	-1.00012	-1.44332	-1.0241	0.0285397	-0.6858	-0.799204	0.0377379	0.413394	0.00966577	0.00543681	0.298104	0.00124808	0.00179665
fetus	ENSG00000119138		KLF9	chr9	70384597	70414624	-	protein_coding	No									M			M	M					-0.775159	-0.737362	-0.776212	-0.854237	-0.736797	-0.875238	-0.913068	-1.15136	-0.884208	-0.965208	-1.05257	-1.13652	-0.989808	-0.60052	-0.843758	-0.900284	0.00122075	0.000306337	0.000110049	0.00014362	0.000238936	6.66887e-05	0.00100519
fetus	ENSG00000119326		CTNNAL1	chr9	108942569	109013529	-	protein_coding	No								M			M	M		M				-0.725507	-0.205857	-0.582564	-0.880017	-0.297115	-0.579879	-1.2127	-0.858481	-0.684847	-1.08082	-1.06487	-0.864798	-1.09158	0.27018	-0.54668	-0.732494	0.00138741	0.218854	0.00816197	0.000187129	0.109798	0.00451966	9.64463e-05
fetus	ENSG00000119508		NR4A3	chr9	99821855	99866891	+	protein_coding	No								F			F							0.697992	0.539485	0.654116	0.851334	0.598977	0.702699	1.10902	0.758794	0.597721	1.00187	0.954553	0.797348	0.866098	0.272887	0.652106	0.74551	0.00164139	0.0303182	0.00578236	5.29779e-05	0.00892996	0.000748003	0.000601086
fetus	ENSG00000119699		TGFB3	chr14	75958099	75982991	-	protein_coding	No									M			M	M					-0.667862	-0.300219	-0.67096	-0.721603	-0.307187	-0.78476	-0.809881	-1.13533	-0.80935	-0.882353	-1.0388	-1.14923	-0.830323	-0.313222	-0.612469	-0.749909	0.00215914	0.108523	0.00248952	0.00192827	0.0840488	0.0001181	0.0105453
fetus	ENSG00000119917		IFIT3	chr10	89327894	89340971	+	protein_coding	No												M		M				-0.800728	-0.613728	-0.776046	-0.887847	-0.630468	-0.820543	-0.991477	-0.961208	-0.933319	-0.974886	-1.04475	-0.980202	-1.00892	-0.474567	-0.765982	-0.844914	0.000630713	0.00530866	0.000370022	3.51588e-05	0.00274821	0.000179372	0.00127976
fetus	ENSG00000120669		SOHLH2	chr13	36168208	36214615	-	protein_coding	No		F		F	F	F	F	F	F		F	F	F	F		F	F	1.90807	1.01736	1.41475	1.702	1.27989	1.7164	1.67136	1.95825	0.8935	1.82215	1.82384	1.93729	1.72994	1.20044	1.55316	1.80036	1.42888e-08	0.00558234	9.15303e-05	2.22385e-08	0.000149983	2.3423e-07	0.000961103
fetus	ENSG00000120885		CLU	chr8	27596917	27615031	-	protein_coding	No					M			M		M	M	M	M	M				-0.997485	-0.406759	-0.999769	-1.04812	-0.272983	-0.824752	-1.41254	-0.878787	-1.22635	-1.25207	-1.24621	-1.12786	-1.25336	-0.0340693	-0.690322	-0.895729	0.000120164	0.0245776	2.73099e-05	1.67674e-06	0.122059	0.000145074	6.83481e-05
fetus	ENSG00000121152		NCAPH	chr2	96335787	96373845	+	protein_coding	No								M			M			M				-0.799933	-0.307631	-0.597959	-0.839952	-0.40867	-0.86564	-1.29559	-0.910925	-0.458599	-1.00492	-0.934246	-0.876529	-1.08556	-0.179122	-0.635172	-0.781789	0.00362671	0.18128	0.012034	0.00128121	0.0869459	9.97421e-05	0.000829275
fetus	ENSG00000121236		TRIM6	chr11	5596109	5612958	+	protein_coding	No								M						M				-0.658906	-0.415623	-0.759186	-0.876406	-0.422571	-0.669352	-1.44917	-0.819255	-0.891039	-0.963367	-0.927859	-0.945561	-1.08994	-0.159742	-0.625105	-0.688792	0.012803	0.0629125	0.0035736	4.51848e-05	0.0529959	0.0074248	2.56558e-05
fetus	ENSG00000121316		PLBD1	chr12	14503661	14568349	-	protein_coding	No					M					M	M	M	M	M				-0.817125	-0.509163	-0.946633	-1.2412	-0.609154	-0.686993	-1.04625	-0.891678	-1.30016	-1.31236	-1.41738	-1.21929	-1.41126	-0.0723368	-0.647826	-0.9987	0.00255411	0.0398244	0.00146864	3.18826e-06	0.0118024	0.00475511	0.00514649
fetus	ENSG00000121318		TAS2R10	chr12	10825317	10826358	-	protein_coding	No								M										0.433233	0.259561	0.272579	0.294505	-0.032812	-0.13519	-1.38864	0.312729	-0.213277	0.334894	0.157174	0.496392	0.253994	0.100014	-0.0944275	0.502149	0.1292	0.259436	0.285169	0.212978	0.472979	0.388249	5.13666e-05
fetus	ENSG00000121570		DPPA4	chr3	109326141	109337572	-	protein_coding	No														M				-0.789401	-0.579815	-0.751479	-0.87564	-0.604321	-0.783446	-1.06518	-0.817395	-0.836245	-0.981682	-0.951613	-0.904125	-1.05018	-0.346758	-0.708729	-0.827601	0.0038604	0.0228299	0.00259147	0.000893572	0.0107297	0.00109147	0.00293957
fetus	ENSG00000121742		GJB6	chr13	20221971	20232395	-	protein_coding	No		M		M	M		M	M		M	M	M	M	M		M	M	-1.28062	-1.00659	-1.3311	-1.32812	-0.857965	-1.30118	-1.68387	-1.37701	-1.6766	-1.5521	-1.62661	-1.53753	-1.65051	-0.687268	-1.2041	-1.24894	0.000706663	0.00180256	0.000129339	8.16542e-05	0.00739808	6.57159e-05	0.000616248
fetus	ENSG00000121858		TNFSF10	chr3	172505508	172523507	-	protein_coding	No					M			M	M	M	M	M	M	M				-0.915258	-0.758983	-0.953824	-1.02306	-0.72178	-0.942696	-1.21942	-1.12511	-1.01477	-1.10018	-1.08969	-1.15585	-1.17964	-0.575015	-0.899012	-0.978637	0.00060456	0.00414384	0.000184947	8.61059e-06	0.00290973	7.12414e-05	0.000217059
fetus	ENSG00000121900		TMEM54	chr1	32894594	32901438	-	protein_coding	No												M	M					-0.633262	-0.363623	-0.847767	-0.731626	-0.429991	-0.774589	-1.01132	-0.992084	-0.993241	-0.899672	-1.13179	-1.02769	-0.913445	-0.235839	-0.604995	-0.776757	0.0116744	0.0789271	0.000173162	0.00102866	0.0415604	0.00026986	0.00156683
fetus	ENSG00000122176		FMOD	chr1	203340628	203351489	-	protein_coding	No		M		M	M		M	M			M	M	M	M		M		-1.52457	-0.850005	-1.17003	-1.46077	-0.838521	-1.24893	-1.94176	-1.42877	-1.08556	-1.76092	-1.83044	-1.55132	-1.81828	-0.225983	-1.07786	-1.20013	1.84598e-05	0.00730565	0.000367462	2.48522e-05	0.00557572	0.000131591	0.000133596
fetus	ENSG00000122254		HS3ST2	chr16	22814177	22916338	+	protein_coding	No								F										0.683084	0.39211	0.48188	0.666692	0.509686	0.603591	1.24936	0.521926	0.195143	0.78658	0.701791	0.544399	0.678457	0.296696	0.565358	0.622542	0.0045786	0.0794496	0.0291545	0.00138519	0.0211821	0.00417523	0.000315709
fetus	ENSG00000122547		EEPD1	chr7	36153149	36301543	+	protein_coding	No								M						M				-0.639328	-0.044537	-0.425249	-0.661296	0.0859728	-0.778725	-1.27428	-0.77205	-0.617408	-0.912734	-0.805132	-0.874404	-1.04821	0.117961	-0.48167	-0.511486	0.00798194	0.419101	0.0277505	0.00214606	0.369533	4.60279e-05	0.000116261
fetus	ENSG00000122679		RAMP3	chr7	45157791	45186302	+	protein_coding	No									M	M			M					-0.617104	-0.517448	-0.906828	-0.653621	-0.595992	-0.801683	-0.1769	-1.33322	-1.18682	-0.593656	-0.845588	-1.30118	-0.60179	-0.527294	-0.766094	-0.662753	0.0207173	0.0476087	0.000844856	0.0122896	0.0203245	0.00279272	0.334029
fetus	ENSG00000122691		TWIST1	chr7	19020991	19117672	-	protein_coding	No												M						-0.727944	-0.596651	-0.601726	-0.858431	-0.564998	-0.640708	-0.58345	-0.716245	-0.634914	-0.913909	-1.0738	-0.688876	-0.976821	-0.185534	-0.585375	-0.744876	0.00224889	0.00823913	0.0124343	0.000424497	0.0112203	0.00326041	0.0436368
fetus	ENSG00000123080		CDKN2C	chr1	50960745	50974633	+	protein_coding	No								M			M			M				-0.914066	-0.234281	-0.717171	-0.926304	-0.403909	-0.805455	-1.31942	-0.620632	-0.716214	-1.09303	-0.970895	-0.729552	-1.09712	-0.0246592	-0.614679	-0.715866	0.000135646	0.217653	0.00168828	6.8816e-05	0.060226	4.72616e-05	3.92932e-05
fetus	ENSG00000123096		SSPN	chr12	26121991	26299290	+	protein_coding	No								M					M	M				-0.747236	-0.298751	-0.734572	-0.833429	-0.3852	-0.747405	-1.29641	-0.87576	-0.869711	-0.982251	-0.923001	-1.06115	-1.14991	-0.240396	-0.65038	-0.79155	0.00185103	0.11102	0.00130715	0.000149437	0.0586775	0.000759402	5.07958e-05
fetus	ENSG00000123119		NECAB1	chr8	90791550	90959408	+	protein_coding	No									M									-0.370433	0.27933	-0.268939	-0.627958	0.166408	-0.644465	-0.260918	-1.48701	-0.394715	-0.672063	-0.906192	-1.27135	-0.695441	-0.049061	-0.520019	-0.79349	0.11077	0.193759	0.176796	0.0199612	0.291186	0.0161389	0.266212
fetus	ENSG00000123374		CDK2	chr12	55966769	55972784	+	protein_coding	No								M			M			M				-0.827774	-0.402438	-0.650351	-0.893808	-0.489508	-0.803662	-1.19807	-0.791857	-0.657664	-1.02546	-0.97209	-0.764431	-1.10373	-0.221667	-0.654151	-0.785956	0.000708242	0.0891608	0.00248599	0.000160548	0.0319813	3.80235e-05	0.000108153
fetus	ENSG00000123609		NMI	chr2	151270465	151290057	-	protein_coding	No		M			M				M	M	M	M	M	M				-1.03751	-0.924256	-0.971091	-1.11571	-0.814387	-0.905125	-1.03113	-1.12244	-1.13454	-1.10296	-1.11879	-1.16113	-1.22915	-0.575675	-0.90233	-0.984037	2.3687e-05	0.000143093	0.000105075	1.27655e-07	0.000316978	7.86177e-05	0.00152534
fetus	ENSG00000124145		SDC4	chr20	45325288	45348424	-	protein_coding	No		M			M			M		M	M			M			M	-1.25165	-0.0542217	-0.891247	-1.3538	-0.152335	-0.875171	-2.10199	-0.929204	-1.19774	-1.58674	-1.29932	-1.17752	-1.67409	0.713096	-0.659325	-1.13825	0.000489274	0.41824	0.00659457	3.00606e-05	0.283344	0.0038927	4.63649e-06
fetus	ENSG00000124205		EDN3	chr20	59300427	59325992	+	protein_coding	No								M			M	M	M	M				-0.787546	-0.634767	-0.824067	-0.876681	-0.711699	-0.869372	-1.10854	-0.977671	-0.829118	-1.00165	-1.17205	-1.06858	-1.05903	-0.641709	-0.805255	-0.873923	0.00218293	0.00738453	0.000382769	0.000124135	0.00109501	5.00458e-05	0.000811057
fetus	ENSG00000124237		C20ORF85	chr20	58150904	58161150	+	protein_coding	No								M										-0.678073	-0.252533	-0.664791	-0.426575	-0.272074	-0.248496	-1.47036	-0.0335571	-0.468175	-0.618355	-0.435587	0.0332967	-0.498861	0.121749	-0.183529	-0.163795	0.00372423	0.236023	0.0182994	0.0359284	0.198279	0.113487	2.34147e-05
fetus	ENSG00000124253		PCK1	chr20	57561080	57568112	+	protein_coding	No					M		M				M	M	M	M			M	-1.00264	-0.875442	-0.845786	-1.12459	-0.961869	-1.04384	-0.990759	-1.06746	-0.794958	-1.17878	-1.28106	-1.17561	-1.14144	-1.00166	-0.951576	-1.10537	0.00163877	0.00601656	0.00468736	0.000102394	0.000584815	0.000295244	0.0192016
fetus	ENSG00000124491		F13A1	chr6	6144085	6321013	-	protein_coding	No											M			M				-0.858279	-0.594589	-0.629231	-0.975194	-0.576287	-0.716808	-0.865386	-0.794575	-0.707422	-1.03318	-1.08136	-0.789958	-1.12545	-0.189832	-0.702179	-0.779847	0.0028072	0.0181212	0.0144626	0.000751402	0.0135069	0.00439164	0.0212779
fetus	ENSG00000124610		HIST1H1A	chr6	26017085	26017732	-	protein_coding	No												M						-0.115473	-0.44921	-0.69455	-0.692167	-0.508477	-0.268507	-0.398751	-0.231947	-0.250216	-0.946122	-1.70066	-0.482763	-0.609488	-0.0512584	-0.255362	-0.718583	0.329342	0.121564	0.0332401	0.040744	0.0810355	0.182811	0.181378
fetus	ENSG00000124875		CXCL6	chr4	73836497	73849064	+	protein_coding	No											M	M		M				-0.70183	-0.385826	-0.589193	-0.934394	-0.494779	-0.745083	-0.781594	-0.797255	-0.834966	-1.02434	-1.14761	-0.904111	-1.20984	-0.156725	-0.691468	-0.7598	0.0117675	0.0897461	0.0221598	0.000675819	0.0291838	0.00243844	0.0309663
fetus	ENSG00000124942		AHNAK	chr11	62433542	62556235	-	protein_coding	No					M			M			M	M		M				-0.933598	-0.518638	-0.695637	-1.004	-0.439933	-0.840767	-1.26556	-0.787668	-0.811595	-1.14296	-1.12983	-0.927692	-1.23401	-0.0485226	-0.698858	-0.838224	0.000742095	0.0152037	0.00575308	4.01097e-05	0.0427278	0.000385335	0.000491114
fetus	ENSG00000125144		MT1G	chr16	56666731	56668065	-	protein_coding	No								M										-0.60392	-0.273413	-0.628806	-0.6349	-0.252559	-0.568484	-1.02383	-0.843764	-0.860586	-0.736229	-0.846308	-0.844506	-0.723414	-0.124505	-0.534353	-0.58518	0.01152	0.130743	0.00749134	0.00227056	0.144355	0.00849372	0.00061812
fetus	ENSG00000125148		MT2A	chr16	56608199	56609497	+	protein_coding	No		M			M		M	M	M	M	M	M	M	M				-1.04082	-0.407746	-0.933834	-1.08692	-0.346074	-1.04716	-1.70944	-1.20061	-1.21394	-1.3093	-1.33741	-1.37359	-1.306	-0.112775	-0.790153	-0.955525	0.000153732	0.0556766	0.000656941	4.61281e-07	0.0611889	8.15139e-06	5.60645e-07
fetus	ENSG00000125255		SLC10A2	chr13	103043998	103066846	-	protein_coding	No												F						0.0155892	-0.658746	0.249929	0.0102004	0.395772	0.224449	0.643343	-0.168194	-0.869977	0.0866544	1.43507	-0.388609	0.370813	-0.226066	-0.267411	-0.627053	0.477423	0.0137544	0.250619	0.48602	0.0648415	0.228915	0.00897943
fetus	ENSG00000125285		SOX21	chr13	94709622	94712399	-	protein_coding	No		M			M		M	M	M	M	M	M	M	M		M	M	-1.44321	-0.114687	-0.844124	-1.51101	-0.164155	-1.57471	-2.62948	-1.92733	-1.52536	-1.90537	-1.51886	-1.94745	-2.24155	0.096884	-1.10594	-1.30051	0.000143951	0.340318	0.0120457	1.89092e-05	0.304421	9.08466e-07	1.21834e-08
fetus	ENSG00000125398		SOX9	chr17	72121020	72126420	+	protein_coding	No		M		M	M		M	M	M		M	M	M	M		M	M	-1.32084	-0.458028	-1.03336	-1.44841	-0.561105	-1.50292	-2.32338	-1.89494	-0.927597	-1.76409	-1.73791	-2.03472	-1.82073	-0.191505	-1.147	-1.34153	0.000217227	0.0652381	0.000461149	8.89273e-06	0.0320461	8.35097e-07	1.57736e-08
fetus	ENSG00000125520		SLC2A4RG	chr20	63739861	63743505	+	protein_coding	No								M			M	M		M				-0.666615	-0.250926	-0.624022	-0.889384	-0.300816	-0.733514	-1.16333	-0.756144	-0.668384	-1.10921	-1.1531	-0.858078	-1.05748	0.225592	-0.534266	-0.776729	0.00511481	0.127922	0.00329473	7.96362e-05	0.0761379	0.000220301	0.000188716
fetus	ENSG00000125740		FOSB	chr19	45467995	45475179	+	protein_coding	No		M					M							M				-1.00612	-0.881101	-0.842051	-0.961483	-0.818665	-1.00527	-1.04889	-1.00214	-0.82502	-0.976905	-0.876477	-1.03254	-1.07126	-0.861337	-0.975326	-0.988877	0.000623728	0.00117565	0.00276368	0.000384254	0.00161535	0.000180708	0.00721917
fetus	ENSG00000125869		LAMP5	chr20	9514358	9530524	+	protein_coding	No								M										-0.530999	-0.287996	-0.525542	-0.589758	-0.37902	-0.629314	-1.08966	-0.550881	-0.581767	-0.737019	-0.673688	-0.600003	-0.772974	-0.379257	-0.458051	-0.577084	0.0147888	0.13563	0.00868212	0.00302563	0.0541457	0.00100766	0.000198127
fetus	ENSG00000126778		SIX1	chr14	60643415	60658259	-	protein_coding	No			M		M	M					M			M		M	M	-1.06546	-1.20009	-0.890807	-1.09058	-1.02761	-0.890432	-1.0973	-0.877164	-0.696981	-1.22293	-1.21434	-0.950349	-1.21871	-0.8426	-1.01625	-1.08112	0.0017604	9.4424e-05	0.00461523	0.000409539	0.000323485	0.00332459	0.0122107
fetus	ENSG00000126803		HSPA2	chr14	64535905	64546173	+	protein_coding	No								M	M		M	M	M	M				-0.769827	-0.0768817	-0.778589	-0.970359	-0.456463	-0.84919	-1.26165	-1.00851	-0.897434	-1.05334	-1.07561	-1.04762	-1.07533	-0.310835	-0.701245	-0.85222	0.00219094	0.394721	0.00092308	1.05475e-05	0.0350745	0.000334415	0.000116789
fetus	ENSG00000126890		CTAG2	chrX	154651972	154653579	-	protein_coding	No		F	F	F	F	F	F		F		F		F	F	F	F	F	1.49049	1.27195	1.21439	1.26742	1.23225	1.45162	1.20961	1.3373	1.28017	1.21646	0.918483	1.33326	1.31327	1.50483	1.46592	1.45662	1.44047e-05	0.000981782	0.000362209	0.000160445	0.00036736	1.28115e-06	0.00288629
fetus	ENSG00000127418		FGFRL1	chr4	1009936	1026897	+	protein_coding	No							M	M			M	M	M	M				-0.926051	-0.452576	-0.85978	-0.983765	-0.39286	-1.00952	-1.63234	-1.07918	-0.787628	-1.24243	-1.23915	-1.14676	-1.24306	-0.123424	-0.725849	-0.874323	0.00170448	0.0502433	0.000417771	0.000278677	0.0777403	5.49351e-05	5.13933e-05
fetus	ENSG00000127472		PLA2G5	chr1	20028179	20091190	+	protein_coding	No				M				M	M	M			M					-0.844687	-0.674257	-1.06309	-0.826475	-0.739324	-0.946943	-1.24968	-1.10016	-1.09481	-0.866358	-0.725412	-1.14509	-0.862483	-0.812379	-0.895481	-0.929881	0.00495093	0.0147286	5.7558e-05	0.000712488	0.00349781	0.000186497	0.000249359
fetus	ENSG00000128254		C22ORF24	chr22	31933521	31945518	-	protein_coding	No								F										0.651189	0.456685	0.583802	0.758688	0.523035	0.621737	1.03432	0.730764	0.696523	0.821303	0.82713	0.74577	0.803302	0.173492	0.599567	0.601869	0.00243512	0.0278794	0.00803984	0.000158173	0.00801702	0.00304972	0.000421255
fetus	ENSG00000128284		APOL3	chr22	36140330	36166177	-	protein_coding	No									M	M			M					-0.969945	-0.732239	-0.866602	-0.836386	-0.63492	-0.873307	-0.779939	-1.05038	-1.04574	-0.855079	-0.702008	-1.15487	-0.9422	-0.658735	-0.877853	-0.875293	1.95388e-05	0.00184904	0.000181718	0.000128686	0.0031797	1.22489e-05	0.00971735
fetus	ENSG00000128918		ALDH1A2	chr15	57953424	58497866	-	protein_coding	No		M			M						M	M		M			M	-1.34033	-0.58483	-0.578154	-1.44945	-0.518708	-1.10533	-1.2295	-1.36569	-0.734456	-1.71301	-1.76379	-1.42353	-1.88284	-0.0676554	-0.982828	-1.40088	0.000190034	0.0716008	0.0780822	5.72608e-05	0.0843584	0.00124009	0.0122192
fetus	ENSG00000129009		ISLR	chr15	74173671	74176872	+	protein_coding	No		M			M						M	M		M				-1.14916	-0.75202	-0.899346	-1.26329	-0.627753	-0.849755	-1.1367	-0.883598	-0.869038	-1.49076	-1.59956	-0.955832	-1.51499	0.167787	-0.811222	-0.988612	0.000853281	0.0116218	0.00306049	0.00020309	0.0219974	0.00460883	0.0167164
fetus	ENSG00000129116		PALLD	chr4	168497066	168928457	+	protein_coding	No								M										-0.678277	-0.260237	-0.429932	-0.778982	-0.31318	-0.702946	-1.21057	-0.735958	-0.43196	-0.914729	-0.843629	-0.769515	-0.97539	-0.170485	-0.578244	-0.687218	0.00147096	0.089754	0.0116224	5.56512e-05	0.0580313	9.48038e-05	1.73438e-05
fetus	ENSG00000129151		BBOX1	chr11	27040725	27127809	+	protein_coding	No								M	M	M	M		M	M				-0.723322	-0.148276	-0.944614	-0.983273	-0.309768	-0.979289	-1.76691	-1.44086	-1.20229	-1.08547	-0.981013	-1.40872	-1.25486	-0.286222	-0.824243	-0.925618	0.0208243	0.332669	0.00202713	0.000215302	0.167194	0.000809202	7.16727e-05
fetus	ENSG00000129173		E2F8	chr11	19224063	19241620	-	protein_coding	No		M			M		M	M			M			M				-1.08647	-0.303975	-0.823583	-1.06413	-0.447347	-1.0701	-1.78686	-1.09495	-0.869691	-1.28732	-1.1497	-1.06875	-1.42709	-0.0696066	-0.717499	-0.901355	0.000126192	0.206263	0.00459569	0.000488732	0.0901638	7.49928e-05	7.9834e-07
fetus	ENSG00000129474		AJUBA	chr14	22971174	22982642	-	protein_coding	No								M			M			M				-0.735434	0.0907497	-0.448978	-0.785959	0.0355361	-0.556498	-1.47204	-0.597072	-0.390784	-1.06109	-0.952285	-0.828377	-1.13604	0.671949	-0.300255	-0.640737	0.0105538	0.404839	0.0528772	0.00489301	0.469269	0.0148044	0.000459957
fetus	ENSG00000129675		ARHGEF6	chrX	136665547	136782088	-	protein_coding	No								M										-0.702365	-0.338425	-0.571063	-0.762661	-0.32982	-0.681219	-1.11513	-0.82313	-0.797265	-0.861527	-0.73552	-0.846142	-0.977195	-0.158975	-0.62741	-0.61944	0.000548214	0.0477472	0.00350663	4.62573e-06	0.0588487	0.000355208	8.18151e-05
fetus	ENSG00000129824		RPS4Y1	chrY	2841486	2932000	+	protein_coding	No		M	M	M	M	M	M	M	M	M	M	M	M	M	M	M	M	-5.59239	-5.59242	-5.59234	-5.59237	-5.59236	-5.59236	-5.59239	-5.59234	-5.59231	-5.59237	-5.59235	-5.59235	-5.59238	-5.5924	-5.5924	-5.59239	0	0	0	0	0	0	0
fetus	ENSG00000130055		GDPD2	chrX	70423031	70433390	+	protein_coding	No					M		M	M	M		M	M	M	M			M	-0.994207	-0.389948	-0.895013	-1.0563	-0.219804	-1.1302	-2.05993	-1.53628	-0.957442	-1.40585	-1.34344	-1.68035	-1.3372	-0.101783	-0.870596	-1.06266	0.00118169	0.0888576	0.00114175	0.000167994	0.19462	1.4044e-05	4.2994e-07
fetus	ENSG00000130176		CNN1	chr19	11538717	11550323	+	protein_coding	No		M			M		M		M	M	M	M	M	M				-1.2537	-0.665175	-0.95839	-1.19803	-0.929691	-1.08344	-0.891261	-1.08518	-1.14403	-1.27145	-1.41111	-1.13232	-1.43122	-0.541935	-0.956274	-0.965749	9.74915e-06	0.0114351	0.000850857	6.35598e-06	0.000194082	2.27362e-05	0.0135589
fetus	ENSG00000130203		APOE	chr19	44905754	44909393	+	protein_coding	No		M		M	M		M		M	M	M	M	M	M			M	-1.00613	-0.675882	-1.16983	-1.09426	-0.876854	-1.0818	-1.14898	-1.19296	-1.33714	-1.16586	-1.43919	-1.32263	-1.2761	-0.841578	-0.97267	-1.04824	0.000895414	0.0149417	9.83786e-06	1.60087e-05	0.000595805	3.77345e-05	0.00326367
fetus	ENSG00000130208		APOC1	chr19	44914247	44919349	+	protein_coding	No		M		M	M		M	M	M	M	M	M	M	M		M	M	-1.03969	-0.955938	-1.054	-1.10305	-0.972481	-1.01339	-1.25587	-1.10717	-1.07745	-1.1408	-1.17274	-1.14479	-1.19477	-0.906221	-1.00773	-1.09487	9.35968e-05	0.000294816	3.21123e-05	2.02588e-07	8.53097e-06	2.44008e-05	1.10471e-05
fetus	ENSG00000130413		STK33	chr11	8391868	8594289	-	protein_coding	No		M			M			M			M	M		M				-1.18261	-0.226009	-0.623955	-1.14648	-0.125779	-0.942152	-2.29079	-0.945347	-0.539666	-1.52337	-1.30917	-1.10623	-1.45763	0.845038	-0.578726	-0.910517	0.000255346	0.206562	0.00912778	0.000131878	0.315455	0.000312759	1.54912e-07
fetus	ENSG00000130592		LSP1	chr11	1852970	1892267	+	protein_coding	No					M			M		M	M	M		M				-0.893086	-0.90364	-0.870966	-1.0736	-0.752583	-0.936722	-1.12447	-0.985459	-1.08944	-1.21808	-1.22132	-0.988543	-1.27859	-0.675228	-0.960435	-0.965203	0.000687351	0.000422832	0.00133236	2.1455e-05	0.00191847	7.8916e-05	0.00076952
fetus	ENSG00000130635		COL5A1	chr9	134641774	134844843	+	protein_coding	No											M	M		M				-0.896863	-0.246813	-0.630335	-0.960163	-0.350425	-0.850447	-1.28629	-0.875188	-0.638853	-1.1799	-1.25732	-0.996338	-1.25899	-0.132283	-0.638937	-0.848845	0.00143856	0.213131	0.00836188	0.000273152	0.115656	0.000746746	0.00149321
fetus	ENSG00000130707		ASS1	chr9	130444929	130501274	+	protein_coding	No					M				M		M	M	M	M				-0.790533	-0.449197	-0.78432	-1.19011	-0.8219	-0.824108	-1.13063	-1.27629	-0.954366	-1.35676	-1.80628	-1.2232	-1.31399	-0.0090143	-0.837234	-0.958618	0.00619332	0.0511464	0.00313158	5.43093e-05	0.000322756	0.00284708	0.00664356
fetus	ENSG00000130762		ARHGEF16	chr1	3454426	3481113	+	protein_coding	No								M										-0.686298	-0.716486	-0.650522	-0.674986	-0.511596	-0.714628	-1.16368	-0.646071	-0.579123	-0.921496	-0.963633	-0.914377	-0.770448	-0.0632185	-0.534915	-0.576799	0.00899727	0.00139758	0.00611911	0.00730629	0.0148104	0.000402695	0.000192386
fetus	ENSG00000130876		SLC7A10	chr19	33208664	33225850	-	protein_coding	No		M	M	M	M	M	M	M	M	M	M	M	M	M		M	M	-1.31681	-1.10029	-1.20446	-1.23884	-1.04221	-1.32128	-1.64689	-1.37473	-1.31338	-1.41659	-1.29373	-1.35943	-1.37212	-0.986476	-1.22955	-1.22257	2.19569e-05	9.28809e-06	2.23133e-05	2.4336e-06	2.22166e-05	4.49058e-07	1.78709e-05
fetus	ENSG00000131002		TXLNGY	chrY	19567313	19606274	+	transcribed_unprocessed_pseudogene	No		M	M	M	M	M	M	M	M	M	M	M	M	M	M	M	M	-9.64662	-9.64662	-9.64662	-9.64662	-9.64662	-9.64662	-9.64662	-9.64662	-9.64662	-9.64662	-9.64662	-9.64662	-9.64662	-9.64662	-9.64662	-9.64662	1.11022e-16	1.11022e-16	1.11022e-16	1.11022e-16	1.11022e-16	1.11022e-16	1.11022e-16
fetus	ENSG00000131095		GFAP	chr17	44905008	44916937	-	protein_coding	No		M		M	M		M	M	M	M	M	M	M	M			M	-1.18717	-0.628738	-1.10284	-1.15037	-0.439725	-1.3255	-1.89226	-1.79477	-1.32205	-1.34782	-1.30018	-1.72529	-1.49313	-0.520422	-0.943249	-1.08112	0.000282769	0.0334709	0.00051394	3.7753e-05	0.0891334	5.72879e-06	6.7012e-05
fetus	ENSG00000131941		RHPN2	chr19	32978593	33064888	-	protein_coding	No								M	M		M	M	M	M				-0.863169	-0.476441	-0.676166	-0.951805	-0.498552	-0.814136	-1.25832	-1.02646	-0.772781	-1.10367	-1.11741	-1.05835	-1.06278	-0.163573	-0.725254	-0.85395	0.0002522	0.0222298	0.000726455	5.65896e-06	0.0134814	8.06292e-05	3.69693e-05
fetus	ENSG00000131981		LGALS3	chr14	55124110	55145413	+	protein_coding	No		M	M	M	M	M	M	M	M	M	M	M	M	M		M	M	-1.43461	-1.20586	-1.17971	-1.35803	-1.12733	-1.3254	-1.73973	-1.38979	-1.08838	-1.50235	-1.42999	-1.44532	-1.65018	-0.878907	-1.2685	-1.26235	5.27052e-07	1.0966e-05	1.88322e-05	1.73935e-08	2.94008e-06	3.62005e-07	1.27765e-07
fetus	ENSG00000132205		EMILIN2	chr18	2847030	2915993	+	protein_coding	No											M	M		M				-0.854091	-0.521171	-0.723292	-0.946781	-0.51614	-0.772289	-0.974169	-0.826366	-0.954053	-1.07461	-1.13444	-0.930718	-1.14415	-0.247784	-0.677268	-0.79906	0.000444925	0.00820683	0.00198022	3.6003e-05	0.00898519	0.000592721	0.00267361
fetus	ENSG00000132256		TRIM5	chr11	5663557	5938619	-	protein_coding	No								M										-0.792401	-0.584591	-0.690299	-0.83872	-0.491666	-0.712619	-1.00598	-0.751607	-0.797247	-0.927554	-0.898492	-0.783364	-0.98016	-0.335452	-0.658664	-0.739619	7.1515e-05	0.00241918	0.000759116	9.50512e-06	0.0108959	8.1122e-05	0.000175639
fetus	ENSG00000132329		RAMP1	chr2	237858893	237912114	+	protein_coding	No					M			M	M	M	M	M	M	M			M	-0.6378	-0.184512	-0.894011	-1.11652	-0.447223	-0.911061	-1.17778	-1.33654	-1.13481	-1.14	-1.29519	-1.43099	-1.19025	-0.30149	-0.812558	-1.03021	0.0123201	0.225043	0.000631466	2.68841e-08	0.0395764	0.000166413	0.000775234
fetus	ENSG00000132470		ITGB4	chr17	75721328	75757818	+	protein_coding	No					M			M			M	M		M				-0.877863	-0.496888	-0.847452	-1.00587	-0.454692	-0.961543	-1.46804	-0.943195	-0.973615	-1.21797	-1.2841	-1.11973	-1.39083	-0.251418	-0.770535	-0.939057	0.00418374	0.0579334	0.00396693	0.000364513	0.0692541	0.000381547	0.000700967
fetus	ENSG00000132554		RGS22	chr8	99960936	100131268	-	protein_coding	No					M			M			M	M	M	M			M	-0.889575	0.0385752	-0.848169	-1.07516	-0.0130921	-0.962663	-2.61458	-1.16801	-0.934906	-1.39783	-1.33827	-1.5269	-1.45751	0.478435	-0.526853	-1.0632	0.00593997	0.457419	0.00937056	0.0002693	0.470079	0.000334033	3.84313e-08
fetus	ENSG00000132570		PCBD2	chr5	134904906	135007959	+	protein_coding	No								M										-0.554531	-0.30262	-0.512197	-0.600564	-0.340559	-0.598879	-1.07087	-0.70924	-0.384684	-0.722153	-0.66981	-0.779437	-0.701977	-0.159038	-0.535905	-0.623714	0.000751256	0.0380507	0.00124983	0.000164116	0.0160699	8.94221e-05	2.4338e-06
fetus	ENSG00000132681		ATP1A4	chr1	160151570	160186977	+	protein_coding	No		M	M	M	M	M	M	M	M	M	M	M	M	M		M	M	-1.44096	-1.32464	-1.48379	-1.54936	-1.27007	-1.57125	-1.98351	-1.65503	-1.52661	-1.64025	-1.55754	-1.66383	-1.73081	-1.27384	-1.53265	-1.47388	8.54491e-05	0.000729658	3.18797e-05	2.09463e-06	0.000437665	5.72283e-07	8.10017e-06
fetus	ENSG00000132972		RNF17	chr13	24764152	24879921	+	protein_coding	No		M	M	M	M	M	M	M	M		M		M		M	M	M	-1.79175	-1.84805	-1.9722	-1.3907	-1.58947	-1.7165	-1.98128	-2.02175	-1.29387	-1.39755	-1.26847	-2.21819	-1.37657	-1.91754	-1.76902	-1.60582	3.41732e-05	4.31098e-06	8.25118e-08	0.000675122	9.35509e-05	1.50294e-05	0.000197839
fetus	ENSG00000133067		LGR6	chr1	202193901	202319781	+	protein_coding	No										M	M	M	M					-0.565527	-0.669377	-0.84222	-0.850638	-0.60181	-0.984641	-1.02287	-1.28028	-1.12768	-1.03403	-1.33827	-1.3273	-1.01914	-0.708129	-0.84089	-0.939452	0.0712021	0.0287173	0.00585341	0.00548505	0.0385208	0.000742713	0.0123427
fetus	ENSG00000133321		RARRES3	chr11	63536809	63546462	+	protein_coding	No		M		M	M		M		M	M	M	M	M	M		M	M	-1.23113	-0.878225	-1.29071	-1.348	-0.900868	-1.19366	-0.805214	-1.29647	-1.55117	-1.31063	-1.57715	-1.33096	-1.4485	-0.915453	-1.07612	-1.27813	1.94765e-05	0.00263461	9.73447e-06	2.06614e-07	0.0014656	5.87438e-06	0.0268343
fetus	ENSG00000134042		MRO	chr18	50795120	50825402	-	protein_coding	No		M			M					M	M	M		M			M	-1.01558	-0.329548	-0.720181	-1.36199	-0.573544	-0.659344	-0.932657	-0.792285	-1.30263	-1.27736	-1.1897	-0.968002	-1.25389	-0.251694	-0.747668	-1.0707	0.000421221	0.145119	0.0111502	9.9209e-08	0.017922	0.011528	0.0126405
fetus	ENSG00000134201		GSTM5	chr1	109712255	109775428	+	protein_coding	No								M			M	M		M				-0.943578	-0.562346	-0.854788	-0.984943	-0.593851	-0.829543	-1.26936	-0.919285	-0.910729	-1.10774	-1.10837	-0.962873	-1.09993	-0.288853	-0.722351	-0.914122	0.000111785	0.0149897	0.000338554	8.89124e-06	0.00413774	0.000113487	3.08885e-05
fetus	ENSG00000134222		PSRC1	chr1	109279556	109283186	-	protein_coding	No								M			M	M		M				-0.610846	0.0383345	-0.509088	-0.895368	-0.202096	-0.660007	-1.04252	-0.821453	-0.641158	-1.09624	-1.20215	-0.827079	-1.1399	0.309924	-0.440034	-0.701569	0.00614726	0.444617	0.0158987	7.18211e-05	0.124674	0.000769393	0.000186888
fetus	ENSG00000134250		NOTCH2	chr1	119911553	120069626	-	protein_coding	No		M			M		M	M			M	M	M	M				-1.03646	-0.417275	-0.785031	-1.06848	-0.49489	-1.06039	-1.55976	-1.03114	-0.840663	-1.25418	-1.13755	-1.15066	-1.38423	-0.2717	-0.831794	-0.953722	0.000340456	0.0685275	0.00192857	4.89532e-05	0.0363897	6.87345e-06	4.79461e-05
fetus	ENSG00000134363		FST	chr5	53480409	53487134	+	protein_coding	No									M		M	M	M	M				-0.664136	0.129895	-0.307803	-0.915553	-0.01144	-0.818845	-1.27069	-1.43175	-0.107053	-1.22188	-1.41837	-1.46867	-1.36238	0.530356	-0.603453	-0.688357	0.0397109	0.345292	0.186126	0.00167844	0.47545	0.00614154	0.00396623
fetus	ENSG00000134443		GRP	chr18	59220168	59230774	+	protein_coding	No								M	M	M			M					-0.622001	1.04453	-1.1055	-0.820467	0.347842	-1.20343	-2.32584	-2.27787	-1.90384	-0.926007	-1.1842	-2.39481	-1.3101	0.460376	-0.696629	-0.786186	0.141617	0.016776	0.0102094	0.0634416	0.239391	0.00963217	2.81541e-05
fetus	ENSG00000134548		SPX	chr12	21526307	21537377	+	protein_coding	No		M			M			M				M						-1.03199	-0.365586	-0.786434	-1.03131	-0.595016	-0.510073	-1.26786	-0.47605	-0.990361	-0.942938	-1.02542	-0.457768	-0.923091	0.112089	-0.259663	-0.762314	6.48355e-05	0.0555759	0.00487355	3.59901e-05	0.0100791	0.0208247	0.000192239
fetus	ENSG00000134569		LRP4	chr11	46856868	46918642	-	protein_coding	No		M			M		M	M	M	M	M	M	M	M				-1.07781	-0.392987	-0.773775	-1.14529	-0.445779	-1.17554	-1.79508	-1.25997	-1.0238	-1.37483	-1.30244	-1.40025	-1.47515	-0.288379	-0.856534	-0.969499	0.000195843	0.0787032	0.00173935	2.18073e-05	0.0443455	9.4995e-07	3.12276e-06
fetus	ENSG00000134595		SOX3	chrX	140502987	140505503	-	protein_coding	No		M			M		M	M	M		M	M	M	M		M	M	-1.66599	-0.653472	-1.0607	-1.8039	-0.627356	-1.84842	-2.9601	-2.66662	-1.15108	-2.17187	-2.03428	-2.70888	-2.33297	0.0181836	-1.31401	-1.66811	0.000148636	0.0509508	0.00635901	3.59998e-05	0.0614168	7.28255e-07	8.71166e-07
fetus	ENSG00000134762		DSC3	chr18	30990008	31042815	-	protein_coding	No														M				-0.416709	0.600406	-0.0373847	-0.762805	0.119119	-0.580329	-1.63773	-0.656762	0.0719551	-1.00189	-0.964701	-0.750039	-1.3912	0.948075	-0.290779	-0.51543	0.132093	0.0779101	0.446733	0.015112	0.369109	0.0267563	0.00301621
fetus	ENSG00000134864		GGACT	chr13	100530164	100589528	-	protein_coding	No								M										-0.785388	-0.547569	-0.616318	-0.777079	-0.418083	-0.682624	-1.12542	-0.519304	-0.496706	-0.828621	-0.737904	-0.627132	-0.869858	-0.256345	-0.60968	-0.600785	7.04004e-05	0.00196805	0.00221069	1.23397e-05	0.019693	0.000153959	2.47938e-05
fetus	ENSG00000134873		CLDN10	chr13	95433604	95579759	+	protein_coding	No		M		M	M		M	M	M	M	M	M	M	M		M		-1.07245	-0.82722	-1.09886	-1.15317	-0.90044	-1.04464	-1.80166	-1.30414	-1.16242	-1.30972	-1.31659	-1.21466	-1.25122	-0.618393	-1.07455	-0.974843	0.000300535	0.000832172	8.22968e-05	3.54589e-07	0.000296401	8.92921e-05	4.40797e-07
fetus	ENSG00000134917		ADAMTS8	chr11	130404925	130428993	-	protein_coding	No									M									-0.334005	-0.266639	-0.621068	-0.589391	-0.362748	-0.664829	-0.603368	-1.01424	-0.764111	-0.597022	-0.79393	-0.942545	-0.632064	-0.409493	-0.530111	-0.665653	0.0841982	0.122008	0.0030482	0.00388874	0.0451478	0.00121453	0.0220275
fetus	ENSG00000135069		PSAT1	chr9	78297143	78330093	+	protein_coding	No								M			M			M				-0.785533	-0.464447	-0.580957	-0.908394	-0.419514	-0.640993	-1.08231	-0.641056	-0.802893	-1.01511	-0.978969	-0.678069	-1.01932	-0.173241	-0.616972	-0.73584	0.000162257	0.00782445	0.00369296	3.767e-06	0.0232646	0.00115407	0.00013406
fetus	ENSG00000135248		FAM71F1	chr7	128709061	128731743	+	protein_coding	No												F						0.449883	0.328049	0.381372	0.795561	0.429461	0.567159	0.335742	0.499167	0.5968	0.981074	1.05373	0.57649	0.756593	0.0375536	0.531966	0.667617	0.0496739	0.125925	0.0970732	0.00133707	0.052584	0.0139904	0.183532
fetus	ENSG00000135272		MDFIC	chr7	114922154	115019916	+	protein_coding	No					M			M			M	M		M				-0.934614	-0.289865	-0.602043	-1.1054	-0.369134	-0.798991	-1.27336	-0.785805	-0.892008	-1.27483	-1.22915	-0.778754	-1.34281	0.139824	-0.66517	-0.803674	0.000232973	0.136566	0.0108823	8.63305e-06	0.0777996	0.000109173	0.000250398
fetus	ENSG00000135406		PRPH	chr12	49293252	49298686	+	protein_coding	No									M			M	M					-0.878623	-0.676976	-0.897775	-0.885757	-0.752013	-0.906089	-1.19909	-1.11918	-0.994344	-0.916848	-1.06176	-1.09424	-0.885098	-0.684571	-0.789713	-0.8627	0.00364955	0.0268164	0.00122335	0.00129783	0.00604973	0.00084282	0.00251815
fetus	ENSG00000135476		ESPL1	chr12	53268299	53293643	+	protein_coding	No											M			M				-0.847299	-0.392992	-0.700295	-0.866867	-0.483969	-0.968522	-1.29786	-0.943992	-0.649875	-1.01532	-0.9689	-0.976256	-1.10448	-0.352439	-0.719167	-0.801014	0.00476719	0.137599	0.0102999	0.00222845	0.0664851	0.000224626	0.00136223
fetus	ENSG00000135547		HEY2	chr6	125747664	125761269	+	protein_coding	No								M			M	M		M				-0.84196	-0.625578	-0.718368	-0.981958	-0.615398	-0.731538	-1.13028	-0.733519	-0.844724	-1.05826	-1.04492	-0.799051	-1.1339	-0.463277	-0.691153	-0.887681	0.000250987	0.00252325	0.000908956	6.15446e-06	0.0042796	0.000363435	6.75958e-05
fetus	ENSG00000135605		TEC	chr4	48135783	48269864	-	protein_coding	No									M									-0.779543	-0.864278	-0.80459	-0.837204	-0.807598	-0.833221	-0.51405	-1.02024	-0.814906	-0.802791	-0.862317	-0.927693	-0.799632	-0.883387	-0.881529	-0.935667	0.0041484	0.00100014	0.0013073	0.000346712	0.000858383	0.000337127	0.110409
fetus	ENSG00000135625		EGR4	chr2	73290929	73293705	-	protein_coding	No									M				M					-0.154933	0.597055	0.0103133	-0.751728	0.307432	-0.845945	-0.659417	-1.49377	-0.282688	-0.475963	-0.419903	-1.31499	-1.06634	-0.165974	-0.641476	-0.914015	0.321645	0.0592509	0.494365	0.0057675	0.201729	0.00535553	0.0864435
fetus	ENSG00000135744		AGT	chr1	230702523	230714297	-	protein_coding	No							M		M	M	M	M	M	M				-0.649169	-0.132967	-0.846556	-0.865034	-0.226201	-1.00564	-1.53573	-1.37251	-1.28772	-1.17081	-1.47498	-1.56766	-1.43939	-0.274375	-0.750767	-0.970331	0.0448185	0.349988	0.00148537	0.00418761	0.250705	0.000925884	0.00149131
fetus	ENSG00000135828		RNASEL	chr1	182573634	182589256	-	protein_coding	No								M	M				M	M				-0.767372	-0.378654	-0.609818	-0.86676	-0.404178	-0.881801	-1.01806	-1.0885	-0.869524	-0.932582	-0.938233	-1.18391	-1.0191	-0.44003	-0.724818	-0.752951	0.000469608	0.0354798	0.00297822	9.96725e-06	0.0254857	1.14314e-05	0.000443254
fetus	ENSG00000135899		SP110	chr2	230167293	230225729	-	protein_coding	No								M			M			M				-0.902107	-0.548358	-0.762414	-0.990753	-0.505119	-0.709894	-1.16282	-0.835827	-0.838763	-1.09862	-0.991793	-0.746611	-1.08959	-0.186348	-0.671573	-0.8324	3.7636e-05	0.00939053	0.000317914	1.56233e-06	0.0113802	0.000730801	0.00045361
fetus	ENSG00000136110		LECT1	chr13	52703264	52739812	-	protein_coding	No								M				M		M				-0.735487	-0.5146	-0.74891	-0.858744	-0.548123	-0.671115	-1.21431	-0.990397	-0.795726	-0.986916	-1.09822	-0.959496	-1.01036	-0.268138	-0.694336	-0.742575	0.00275079	0.0247921	0.00216635	0.000141085	0.0116095	0.00253694	2.22692e-05
fetus	ENSG00000136153		LMO7	chr13	75620434	75859870	+	protein_coding	No								F			F	F						0.623335	0.353186	0.458517	0.89974	0.482751	0.643882	1.04592	0.869477	0.468714	1.05424	1.09349	0.825602	0.858683	0.0691157	0.59545	0.810499	0.0021501	0.0936848	0.033548	3.81626e-05	0.0158969	0.00102318	0.000911141
fetus	ENSG00000136160		EDNRB	chr13	77895481	77919768	-	protein_coding	No					M			M			M	M	M	M				-0.878892	-0.51906	-0.768268	-1.04518	-0.483851	-0.909421	-1.56016	-1.1501	-0.979197	-1.21706	-1.22497	-1.20975	-1.28886	-0.237801	-0.846389	-0.898055	0.00236535	0.0369184	0.00384921	1.64911e-05	0.0416196	0.000416777	2.60524e-05
fetus	ENSG00000136235		GPNMB	chr7	23235967	23275108	+	protein_coding	No		M	M	M	M	M	M	M	M	M	M	M	M	M	M	M	M	-1.34648	-1.30477	-1.37011	-1.57118	-1.34696	-1.53672	-1.7851	-1.36994	-1.54585	-1.6478	-1.58961	-1.54704	-1.8946	-1.32335	-1.38769	-1.55212	4.73431e-05	7.36421e-05	2.79828e-05	5.26761e-08	2.44931e-06	1.01789e-07	6.72258e-05
fetus	ENSG00000136297		MMD2	chr7	4905989	4959213	-	protein_coding	No							M	M	M				M	M				-0.695382	-0.331612	-0.799821	-0.534459	-0.332014	-1.00149	-1.78099	-1.07483	-0.927083	-0.717489	-0.595164	-1.36738	-1.00842	-0.579061	-0.791168	-0.619416	0.0147053	0.113017	0.00273187	0.0179234	0.107758	1.90447e-05	7.76336e-06
fetus	ENSG00000136541		ERMN	chr2	157318625	157327713	-	protein_coding	No				M						M								0.20679	0.305267	-1.53723	0.530577	0.686373	0.210782	-0.0497912	0.221448	-2.39832	0.756547	0.326237	-0.532664	0.971186	0.173117	0.323195	0.708186	0.168416	0.0602076	0.000856497	0.0136177	0.00170439	0.174904	0.376218
fetus	ENSG00000136546		SCN7A	chr2	166403573	166494247	-	protein_coding	No					M			M	M		M	M		M				-0.836232	-0.172412	-0.692669	-1.03529	-0.305097	-0.903623	-2.01854	-1.17799	-0.970085	-1.35361	-1.29422	-1.14735	-1.30939	0.130682	-0.787801	-0.78708	0.0128191	0.307541	0.0162368	0.000133676	0.150466	0.00200644	6.43846e-08
fetus	ENSG00000136842		TMOD1	chr9	97501180	97601748	+	protein_coding	No									M				M					-0.721334	-0.637586	-0.706998	-0.693365	-0.514673	-0.81461	-0.588374	-1.08449	-0.905937	-0.711867	-0.782284	-1.03434	-0.706254	-0.683305	-0.791683	-0.708053	0.00097471	0.00845763	0.000960932	0.00404828	0.0104014	0.000242671	0.0633171
fetus	ENSG00000137561		TTPA	chr8	63048553	63086053	-	protein_coding	No					M			M	M		M	M		M			M	-0.704805	-0.147553	-0.58405	-1.39309	-0.247807	-0.89428	-1.89687	-1.35711	-0.951695	-1.55252	-1.54287	-1.17251	-1.52556	0.179608	-0.782701	-1.1667	0.0293799	0.311256	0.0467438	2.22583e-06	0.21275	0.00180604	6.43987e-06
fetus	ENSG00000137628		DDX60	chr4	168216293	168318807	-	protein_coding	No		M			M			M		M	M	M		M				-1.03818	-0.57119	-0.817327	-1.00483	-0.508217	-0.843485	-1.22543	-0.794733	-1.04541	-1.16512	-1.04133	-0.9614	-1.4341	-0.334559	-0.789758	-0.888381	1.20759e-05	0.0121629	0.000859379	1.94921e-05	0.0196885	0.00019772	0.000144413
fetus	ENSG00000137691		C11ORF70	chr11	102047443	102084560	+	protein_coding	No											M			M				-0.590775	-0.0979488	-0.519214	-0.909413	-0.162663	-0.356226	-1.17807	-0.630988	-0.649141	-1.11722	-1.00561	-0.59082	-1.16378	0.623108	-0.333382	-0.654545	0.0332975	0.366478	0.0374289	0.000907247	0.269434	0.0731796	0.0031246
fetus	ENSG00000137693		YAP1	chr11	102110461	102233423	+	protein_coding	No					M			M			M	M	M	M				-0.965327	-0.225667	-0.690979	-1.14886	-0.324648	-0.883985	-1.52498	-0.976848	-0.853951	-1.37696	-1.30577	-1.05618	-1.46351	0.217678	-0.702047	-0.967962	0.000964162	0.205814	0.00392185	2.47666e-05	0.117768	0.000166666	5.83525e-05
fetus	ENSG00000137747		TMPRSS13	chr11	117900643	117929459	-	protein_coding	No								F	F		F	F	F	F				0.840005	0.598401	0.761268	0.926008	0.694634	0.887579	1.29183	1.08839	0.663351	1.03912	1.04958	1.09647	1.0114	0.478712	0.820856	0.860383	0.00187421	0.0306612	0.00357147	0.000156887	0.0048574	0.000332706	0.000311814
fetus	ENSG00000137801		THBS1	chr15	39581079	39599466	+	protein_coding	No							M		M				M					-0.865894	-0.70655	-0.706094	-0.752244	-0.543373	-1.01799	-0.966227	-1.25665	-0.721378	-0.798786	-0.829934	-1.22332	-0.913768	-0.870141	-0.92489	-0.836181	0.00376972	0.0157585	0.00739818	0.00351702	0.0329939	6.12721e-05	0.0164624
fetus	ENSG00000137804		NUSAP1	chr15	41332694	41381050	+	protein_coding	No								M			M			M				-0.78749	-0.299603	-0.60384	-0.861685	-0.40794	-0.756928	-1.24577	-0.878365	-0.567772	-1.00955	-0.950196	-0.84797	-1.09205	-0.12984	-0.622285	-0.772363	0.00334086	0.18505	0.0181904	0.000718472	0.0862669	0.000434776	0.000940907
fetus	ENSG00000137959		IFI44L	chr1	78619922	78646145	+	protein_coding	No					M						M	M		M				-0.907687	-0.444215	-0.647349	-1.07818	-0.442769	-0.762679	-1.16208	-0.771503	-0.954985	-1.23773	-1.12789	-0.827025	-1.2074	-0.0318479	-0.68787	-0.855982	0.00044873	0.0694587	0.0114904	3.14044e-06	0.0538814	0.00141157	0.00130125
fetus	ENSG00000138083		SIX3	chr2	44941898	44946077	+	protein_coding	No					M			M	M		M			M			M	-0.703787	-0.522841	-0.862286	-1.28755	-0.695563	-0.922855	-1.86236	-1.70433	-0.735459	-1.54284	-1.32953	-1.24774	-1.45485	-0.494073	-0.922218	-1.53889	0.0575712	0.116142	0.0145865	0.000225479	0.0331792	0.00975828	0.000360471
fetus	ENSG00000138160		KIF11	chr10	92593286	92655395	+	protein_coding	No								M			M			M				-0.808602	-0.240613	-0.607863	-0.912205	-0.38086	-0.805936	-1.40869	-0.941097	-0.575717	-1.08373	-1.02107	-0.91165	-1.20446	-0.0824772	-0.646028	-0.808082	0.00386959	0.242083	0.0156698	0.000597926	0.11093	0.000316518	0.000270765
fetus	ENSG00000138207		RBP4	chr10	93591687	93601744	-	protein_coding	No									M				M					-0.447939	-0.315497	-0.642935	-0.447676	-0.254618	-0.666115	-0.959972	-1.12141	-0.769172	-0.463267	-0.536302	-1.13107	-0.545482	-0.326505	-0.578138	-0.517612	0.0562626	0.122362	0.0101951	0.0484009	0.180157	0.00417872	0.00449577
fetus	ENSG00000138496		PARP9	chr3	122527924	122564577	-	protein_coding	No														M				-0.862218	-0.458957	-0.621802	-0.865825	-0.375331	-0.757394	-1.03942	-0.794043	-0.90374	-0.937078	-0.797228	-0.767757	-1.08813	-0.293031	-0.677495	-0.685848	0.000105953	0.0230963	0.00524007	7.5126e-06	0.0510631	0.000413403	0.00104712
fetus	ENSG00000138642		HERC6	chr4	88378739	88443111	+	protein_coding	No								M										-0.686394	-0.419391	-0.638507	-0.699849	-0.401275	-0.709483	-1.07233	-0.734043	-0.736286	-0.843527	-0.797447	-0.794591	-0.938706	-0.295145	-0.576073	-0.644893	0.001356	0.0328259	0.0017821	0.000243579	0.0281656	0.000164338	0.000102315
fetus	ENSG00000138646		HERC5	chr4	88457117	88506163	+	protein_coding	No								M			M		M	M				-0.821271	-0.531022	-0.875064	-0.922272	-0.60644	-0.800809	-1.31072	-0.930719	-0.975599	-1.01134	-0.917625	-1.00138	-1.04216	-0.414168	-0.731963	-0.805808	0.000601365	0.0164702	0.000117645	4.18539e-06	0.00330246	0.00018662	1.61005e-05
fetus	ENSG00000138653		NDST4	chr4	114827763	115113876	-	protein_coding	No							F		F				F					0.827556	0.667612	0.596423	0.618946	0.542188	1.40206	0.465589	2.08874	0.220839	0.560799	0.78746	2.06837	0.474751	0.600447	0.967247	0.706192	0.0188567	0.0651549	0.0735826	0.0659161	0.0849134	2.99534e-06	0.159635
fetus	ENSG00000138685		FGF2	chr4	122826708	122898236	+	protein_coding	No					M			M			M	M	M	M				-0.721533	-0.139603	-0.608708	-1.0144	-0.25459	-0.693184	-1.35614	-1.01609	-0.837855	-1.19385	-1.19207	-1.10892	-1.19515	0.324992	-0.605718	-0.829215	0.00709556	0.294051	0.0144709	2.57179e-05	0.165682	0.00397091	0.000150075
fetus	ENSG00000138696		BMPR1B	chr4	94757968	95158448	+	protein_coding	No		M			M		M	M	M		M	M	M	M			M	-1.02428	-0.543922	-0.748878	-1.28958	-0.572249	-1.08572	-1.7445	-1.49313	-1.05443	-1.38441	-1.35818	-1.58135	-1.35282	-0.179352	-0.969469	-1.01234	0.000757534	0.0168644	0.00507417	1.42396e-07	0.0157109	7.00158e-05	2.82758e-06
fetus	ENSG00000138792		ENPEP	chr4	110365733	110565285	+	protein_coding	No												M		M				-0.928056	-0.76165	-0.823434	-0.885257	-0.715551	-0.817209	-0.922305	-0.810026	-0.875288	-0.975476	-1.00155	-0.865599	-1.0287	-0.563354	-0.818338	-0.886076	0.000136999	0.000867655	0.000721211	0.000166566	0.00094279	0.000199789	0.00390334
fetus	ENSG00000138829		FBN2	chr5	128257909	128659185	-	protein_coding	No		M			M						M	M		M			M	-1.01187	-0.813292	-0.849888	-1.03219	-0.774788	-0.96621	-1.17772	-1.00968	-0.770221	-1.17659	-1.14768	-1.03747	-1.24348	-0.561858	-0.912975	-1.01129	0.000670617	0.00123113	0.00222298	0.000139723	0.00239847	0.000152776	0.00378412
fetus	ENSG00000139155		SLCO1C1	chr12	20695355	20753386	+	protein_coding	No		M	M	M	M	M	M	M	M	M	M		M	M		M	M	-1.29088	-1.1902	-1.15974	-1.13969	-1.05705	-1.30146	-1.80504	-1.39475	-1.22326	-1.21257	-1.10261	-1.45569	-1.42554	-1.06899	-1.26413	-1.12773	7.15794e-05	0.000174788	0.000199257	3.6527e-05	0.000342301	4.19948e-06	3.07102e-06
fetus	ENSG00000139192		TAPBPL	chr12	6451690	6466517	+	protein_coding	No										M								-0.786844	-0.601428	-0.87146	-0.798288	-0.547734	-0.794669	-0.872727	-0.889065	-1.02135	-0.837215	-0.904263	-0.90096	-0.806929	-0.568899	-0.69725	-0.737669	0.000232311	0.0019847	1.61958e-05	2.07277e-05	0.00446759	3.0018e-05	0.0014068
fetus	ENSG00000139445		FOXN4	chr12	109277979	109309220	-	protein_coding	No							M	M	M		M		M	M				-1.09245	-0.233833	-0.66963	-1.07197	-0.218783	-1.22663	-1.84099	-1.69912	-0.641299	-1.3706	-1.24186	-1.70937	-1.54642	0.129069	-0.861736	-1.04019	0.00289986	0.267966	0.0307261	0.00194065	0.256448	0.000103944	8.52448e-05
fetus	ENSG00000139618		BRCA2	chr13	32315474	32400266	+	protein_coding	No								M			M			M				-0.806476	-0.409257	-0.658978	-0.851151	-0.436093	-0.750785	-1.47909	-0.725261	-0.542782	-1.02353	-0.882917	-0.818133	-1.0825	-0.178957	-0.627458	-0.814888	0.00319014	0.0988493	0.00722735	0.000824614	0.066201	0.000455264	3.78677e-05
fetus	ENSG00000139734		DIAPH3	chr13	59665583	60163987	-	protein_coding	No								M										-0.78689	-0.280733	-0.591423	-0.779104	-0.371977	-0.666915	-1.30462	-0.742195	-0.646575	-0.766241	-0.736041	-0.824848	-0.917255	-0.116562	-0.545492	-0.567438	0.00214717	0.161579	0.0109971	0.000527858	0.0720207	0.00170611	0.000108953
fetus	ENSG00000140022		STON2	chr14	81260656	81436465	-	protein_coding	No								M										-0.635188	-0.109928	-0.429839	-0.741008	-0.180426	-0.708937	-1.05483	-0.674607	-0.679117	-0.85167	-0.885414	-0.740337	-0.871275	-0.0855027	-0.434116	-0.548229	0.00640636	0.306639	0.0322229	0.000374512	0.213529	0.000326617	0.000911671
fetus	ENSG00000140044		JDP2	chr14	75427716	75474111	+	protein_coding	No									M			M	M					-0.154424	-0.0180786	-0.212697	-0.584757	0.0319003	-0.598529	-0.396261	-1.09663	-0.440825	-0.682115	-1.00157	-1.03225	-0.630346	0.0439262	-0.141927	-0.637582	0.205667	0.457575	0.128304	0.000716651	0.446345	0.00091572	0.0790734
fetus	ENSG00000140067		FAM181A	chr14	93918894	93929608	+	protein_coding	No					M		M	M	M		M	M	M	M			M	-1.09742	0.236718	-0.776238	-1.35325	-0.0987218	-1.37373	-1.86126	-1.82268	-0.910214	-1.75678	-1.78665	-1.69304	-1.8328	0.333921	-0.851411	-1.15274	0.00325408	0.218173	0.0094543	5.34829e-05	0.354129	1.70069e-05	1.79311e-05
fetus	ENSG00000140092		FBLN5	chr14	91869412	91947987	-	protein_coding	No														M				-0.756069	-0.437189	-0.605048	-0.858986	-0.585657	-0.733876	-0.826387	-0.781606	-0.632945	-0.953512	-0.998631	-0.825108	-1.08358	-0.30151	-0.659588	-0.794771	0.00116922	0.0449758	0.00822632	1.68498e-05	0.00369814	0.000314241	0.00757743
fetus	ENSG00000140451		PIF1	chr15	64815632	64825668	-	protein_coding	No								M			M							-0.740274	-0.187286	-0.641087	-0.834208	-0.269636	-0.997627	-1.98261	-1.16261	-0.440667	-1.09864	-0.994364	-1.07475	-1.05713	0.0178239	-0.580698	-0.720243	0.0229445	0.308876	0.0281211	0.0059654	0.210856	0.000372321	8.8362e-06
fetus	ENSG00000140459		CYP11A1	chr15	74337759	74367740	-	protein_coding	No										M								-0.847373	-0.775701	-0.872983	-0.859238	-0.316343	-0.406147	-0.963313	-0.559196	-1.38783	-0.891315	-0.866356	-0.743731	-0.675994	0.367264	-0.49386	-0.576311	0.0113742	0.00498718	0.005648	0.00841056	0.146713	0.104271	0.022344
fetus	ENSG00000140470		ADAMTS17	chr15	99971589	100342005	-	protein_coding	No								M										-0.686432	-0.193809	-0.699119	-0.750304	-0.378951	-0.73752	-1.2851	-0.822336	-0.686669	-0.845564	-0.868489	-0.903042	-0.882861	-0.234072	-0.572163	-0.717951	0.00573375	0.232651	0.00198332	0.00103789	0.0555424	0.00044489	0.000232951
fetus	ENSG00000140522		RLBP1	chr15	89209869	89221751	-	protein_coding	No		M	M	M	M		M	M	M	M	M	M	M	M	M	M	M	-1.40089	-1.09224	-1.26476	-1.352	-0.960664	-1.38566	-1.64669	-1.77893	-1.51944	-1.49055	-1.59753	-1.81047	-1.57756	-1.12664	-1.25437	-1.36244	7.80339e-06	0.000129751	4.76368e-05	1.00221e-06	0.000218673	6.7041e-07	2.84193e-05
fetus	ENSG00000140545		MFGE8	chr15	88898683	88913411	-	protein_coding	No								M										-0.77861	-0.473587	-0.732113	-0.786287	-0.435744	-0.801105	-1.11884	-0.89428	-0.828867	-0.936327	-0.892762	-0.93091	-0.910257	-0.330139	-0.654994	-0.721439	0.000170662	0.0216484	0.000280066	2.752e-05	0.0229129	4.65641e-06	8.40559e-05
fetus	ENSG00000140876		NUDT7	chr16	77722492	77742260	+	protein_coding	No								M			M			M				-0.931666	-0.409335	-0.61449	-0.803512	-0.364099	-0.748641	-1.11064	-0.733464	-0.887191	-1.03729	-0.779144	-0.564694	-1.11841	-0.18617	-0.714821	-0.781394	3.18873e-05	0.0581372	0.00814132	0.000555065	0.0427996	0.00035254	9.80986e-05
fetus	ENSG00000141338		ABCA8	chr17	68867292	68955392	-	protein_coding	No					M						M	M		M				-0.953411	-0.0340067	-0.541422	-1.10416	-0.0795931	-0.775238	-1.38013	-0.905771	-0.618722	-1.43155	-1.6715	-1.08516	-1.75706	0.235105	-0.776982	-0.948821	0.00348654	0.447711	0.0258101	0.000219554	0.383434	0.00781692	0.00105236
fetus	ENSG00000141485		SLC13A5	chr17	6684713	6713567	-	protein_coding	No		M			M		M	M	M	M	M	M	M	M		M	M	-1.15462	-0.689836	-0.956612	-1.19039	-0.657394	-1.28047	-1.98597	-1.42855	-1.06114	-1.43155	-1.43315	-1.58995	-1.46442	-0.512727	-1.10353	-1.09191	0.000251379	0.00414808	0.000857674	1.30766e-05	0.0100414	1.58046e-06	5.26347e-07
fetus	ENSG00000141682		PMAIP1	chr18	59899948	59904306	+	protein_coding	No					M				M		M	M	M	M			M	-0.97125	-0.53631	-0.76939	-1.03246	-0.755842	-0.988016	-1.10422	-1.14639	-0.706331	-1.2624	-1.37019	-1.26694	-1.2491	-0.222115	-0.835304	-1.02202	0.000241873	0.0497022	0.00349165	0.000113563	0.00202589	1.9655e-05	0.00114674
fetus	ENSG00000141750		STAC2	chr17	39210536	39225872	-	protein_coding	No								M	M				M					-0.527032	-0.391769	-0.678729	-0.587641	-0.349332	-0.818963	-1.15613	-1.23035	-0.758716	-0.608143	-0.800769	-1.17066	-0.790432	-0.523986	-0.603421	-0.709424	0.0316456	0.075947	0.0023239	0.0085638	0.0973667	0.000272315	0.000812639
fetus	ENSG00000141756		FKBP10	chr17	41812680	41823217	+	protein_coding	No					M			M			M	M	M	M				-0.989359	-0.207318	-0.815014	-1.11379	-0.31879	-0.891677	-1.44845	-1.01257	-0.858426	-1.33722	-1.36978	-1.11097	-1.33507	0.187941	-0.653254	-0.904907	0.000364867	0.191214	0.00060302	8.59098e-06	0.0896625	9.61254e-05	7.65534e-05
fetus	ENSG00000142089		IFITM3	chr11	319669	327537	-	protein_coding	No											M	M		M				-0.922002	-0.765611	-0.897742	-0.987141	-0.751091	-0.79347	-0.774121	-0.832826	-0.958506	-1.03077	-1.12292	-0.85881	-1.00638	-0.541886	-0.773765	-0.881362	0.00013246	0.000603017	0.000114669	2.18763e-06	0.000204829	0.000308342	0.013214
fetus	ENSG00000142178		SIK1	chr21	43414515	43427128	-	protein_coding	No																M		-1.37554	-1.36581	-1.34177	-1.36829	-1.29219	-1.34772	-1.42389	-1.36795	-1.30323	-1.39415	-1.40059	-1.35595	-1.43721	-1.31842	-1.35335	-1.40093	0.00141809	0.00158764	0.00122139	0.00104184	0.00129669	0.00101552	0.00744149
fetus	ENSG00000142227		EMP3	chr19	48321509	48330553	+	protein_coding	No								M			M	M		M				-0.848386	-0.452728	-0.747133	-0.971996	-0.417608	-0.752677	-1.02642	-0.851727	-0.820203	-1.13265	-1.20669	-0.900352	-1.10488	0.000271735	-0.614976	-0.75641	0.000435041	0.0245942	0.000824648	9.20015e-06	0.0200055	0.000282206	0.000800849
fetus	ENSG00000142494		SLC47A1	chr17	19495385	19579034	+	protein_coding	No												M						-0.668248	-0.0629279	-0.590619	-0.800405	-0.280941	-0.668333	-1.05141	-0.944961	-0.714727	-1.05653	-1.35396	-1.01859	-1.1009	0.0736245	-0.554956	-0.689057	0.0257582	0.406368	0.0187641	0.00515469	0.158085	0.0120635	0.0156671
fetus	ENSG00000142611		PRDM16	chr1	3069168	3438621	+	protein_coding	No					M		M	M	M		M	M	M	M			M	-0.976507	-0.377568	-0.751395	-1.0656	-0.392851	-1.06558	-1.61336	-1.37626	-0.721325	-1.28996	-1.19974	-1.49937	-1.32132	-0.132096	-0.839408	-1.02962	0.00128766	0.0884898	0.0106297	0.000138963	0.0885929	4.18095e-05	7.39076e-05
fetus	ENSG00000142910		TINAGL1	chr1	31576485	31587686	+	protein_coding	No					M						M	M	M	M			M	-0.966717	-0.91865	-0.996068	-1.01159	-0.895292	-0.960294	-0.823999	-0.996566	-0.976266	-1.12659	-1.22982	-1.01039	-1.06098	-0.677197	-0.963765	-1.01564	0.000167095	3.32274e-05	4.057e-05	1.38051e-05	7.59882e-05	9.97987e-06	0.00884486
fetus	ENSG00000143006		DMRTB1	chr1	53459399	53467488	+	protein_coding	No								M		F								-0.195644	-0.491446	-0.249078	-0.137395	-0.115234	-0.0495087	-1.20796	0.0423995	1.10154	-0.113944	0.194426	-0.330365	-0.624196	0.125965	-0.291259	-0.179143	0.196891	0.0489062	0.234214	0.319302	0.343524	0.408388	3.25591e-05
fetus	ENSG00000143171		RXRG	chr1	165400917	165445355	-	protein_coding	No					M		M	M	M		M		M	M		M	M	-0.682711	-0.25274	-0.877032	-1.21376	-0.343516	-1.38981	-2.56048	-1.94396	-0.799049	-1.49736	-1.321	-1.96215	-1.65099	-0.487895	-1.1481	-1.46129	0.0489745	0.269193	0.0138989	0.000687538	0.17761	1.85092e-06	4.07079e-09
fetus	ENSG00000143318		CASQ1	chr1	160190556	160201886	+	protein_coding	No									M									-0.690804	-0.483058	-0.507006	-0.829065	-0.504887	-0.791351	-0.95806	-1.03339	-0.68276	-0.925242	-0.934382	-0.892282	-0.93098	-0.353897	-0.650939	-0.673018	0.00450634	0.0273307	0.0221757	0.00012032	0.013082	0.000139922	0.00107216
fetus	ENSG00000143507		DUSP10	chr1	221701424	221742176	-	protein_coding	No					M		M	M	M		M	M	M	M			M	-0.933454	-0.236355	-0.69696	-1.15159	-0.405205	-1.04963	-1.52227	-1.55346	-0.701793	-1.3688	-1.41782	-1.40479	-1.35874	-0.0753072	-0.798747	-1.09493	0.000128323	0.199582	0.00238122	5.72718e-06	0.0484455	8.57403e-07	2.17035e-06
fetus	ENSG00000143891		GALM	chr2	38665910	38741237	+	protein_coding	No								M			M	M		M				-0.731198	-0.145698	-0.557091	-0.861462	-0.148873	-0.514199	-1.21927	-0.665959	-0.701065	-1.0646	-1.0233	-0.777198	-1.07802	0.247513	-0.400487	-0.747308	0.00267451	0.255495	0.00855152	0.000132066	0.221445	0.0124623	0.000132673
fetus	ENSG00000144119		C1QL2	chr2	119156243	119158889	-	protein_coding	No							M	M	M		M		M	M				-0.803961	0.0262999	-0.768709	-0.86621	-0.131787	-1.27061	-2.14905	-1.44814	-1.04301	-1.31109	-1.23078	-2.06164	-1.59773	0.307918	-0.687262	-0.961151	0.0150988	0.489018	0.0192425	0.00408704	0.350315	1.34493e-05	5.80807e-05
fetus	ENSG00000144152		FBLN7	chr2	112138385	112188216	+	protein_coding	No					M		M	M	M		M	M	M	M			M	-0.914793	-0.0721813	-0.908416	-1.01775	-0.0765773	-1.12254	-1.49048	-1.35164	-1.00302	-1.36139	-1.35672	-1.35624	-1.31361	0.18088	-0.70188	-1.11787	0.0010868	0.402006	0.000478577	6.45459e-05	0.376142	4.85635e-06	5.63623e-05
fetus	ENSG00000144366		GULP1	chr2	188291669	188595931	+	protein_coding	No								M			M	M		M				-0.672221	-0.305615	-0.595998	-0.907393	-0.404489	-0.698589	-1.31315	-0.836079	-0.760015	-1.06532	-1.11449	-0.873145	-1.1518	-0.177445	-0.640716	-0.803159	0.00965513	0.122562	0.0106751	0.00012462	0.0542381	0.0021707	6.54491e-05
fetus	ENSG00000144749		LRIG1	chr3	66378797	66501263	-	protein_coding	No								M										-0.576925	-0.0937084	-0.431994	-0.64834	-0.150777	-0.625046	-1.05426	-0.468325	-0.650646	-0.782855	-0.72522	-0.638516	-0.848453	-0.0746144	-0.396024	-0.464113	0.00762827	0.329521	0.0146609	0.00122593	0.241701	0.000650548	0.000738502
fetus	ENSG00000144847		IGSF11	chr3	118900557	119146068	-	protein_coding	No								M										-0.43135	0.358126	-0.326063	-0.563296	0.128549	-0.533796	-1.3046	-0.54188	-0.619803	-0.790026	-0.619423	-0.562533	-0.844749	0.187728	-0.32926	-0.405426	0.0282828	0.069022	0.0832484	0.00529124	0.302646	0.00515113	1.14914e-05
fetus	ENSG00000144908		ALDH1L1	chr3	126103562	126197994	-	protein_coding	No				M	M		M	M	M	M	M	M	M	M			M	-0.978918	-0.59829	-1.06439	-1.05713	-0.702066	-1.1837	-1.5488	-1.38263	-1.24329	-1.19942	-1.36995	-1.43692	-1.23536	-0.722756	-0.945851	-1.10323	0.00241746	0.0358455	0.000243645	0.000136345	0.0115806	1.51312e-05	0.000214134
fetus	ENSG00000145358		DDIT4L	chr4	100185870	100190782	-	protein_coding	No								M			M	M		M				-0.718985	-0.31864	-0.746398	-0.931369	-0.442791	-0.730333	-1.33548	-0.712219	-0.85331	-1.0794	-1.18921	-0.721639	-1.02419	-0.157145	-0.564315	-0.739921	0.00713997	0.151853	0.00425326	0.000188462	0.0610733	0.0023207	0.000452272
fetus	ENSG00000145526		CDH18	chr5	19472951	20575873	-	protein_coding	No									F		F	F	F					0.864973	0.74107	0.772155	0.960588	0.758411	0.954035	0.985897	1.12567	0.65876	1.00784	1.06608	1.13483	0.935309	0.769529	0.885625	0.997223	0.00103717	0.00539901	0.000564156	7.87394e-05	0.00103128	5.84361e-05	0.00232532
fetus	ENSG00000145703		IQGAP2	chr5	76403249	76708132	+	protein_coding	No					M			M	M		M	M	M	M				-0.921911	-0.284459	-0.580715	-1.0035	-0.184484	-0.930838	-1.58843	-1.12951	-0.857276	-1.21411	-1.09027	-1.13096	-1.43239	-0.0128362	-0.723643	-0.852701	0.00246245	0.174691	0.0313086	0.00032185	0.26572	0.000354146	0.000270715
fetus	ENSG00000145721		LIX1	chr5	97091867	97142872	-	protein_coding	No					M			M	M		M	M	M	M			M	-0.811277	-0.102988	-0.758114	-1.39262	-0.311781	-0.946698	-2.02664	-1.58002	-1.0449	-1.69205	-1.7719	-1.54196	-1.7043	0.325712	-0.797019	-1.16589	0.00777795	0.369889	0.00853972	4.47663e-06	0.147155	0.000872152	1.5778e-06
fetus	ENSG00000145794		MEGF10	chr5	127290831	127465737	+	protein_coding	No								M			M	M		M				-0.87512	-0.504113	-0.530122	-0.968693	-0.42825	-0.783755	-1.207	-0.788326	-0.695693	-1.14095	-1.00404	-0.82047	-1.25097	-0.180549	-0.727247	-0.886191	0.000612525	0.0156771	0.0151441	4.21634e-05	0.0483204	0.000528999	0.000210768
fetus	ENSG00000145824		CXCL14	chr5	135570679	135579279	-	protein_coding	No								M					M					-0.468502	-0.62351	-0.885149	-0.229727	-0.517352	-0.677852	-1.25775	-0.943808	-0.799534	-0.269103	-0.242954	-1.05394	-0.500897	-0.94717	-0.664012	-0.639974	0.0578776	0.00240585	0.00144589	0.17301	0.0213592	0.00318254	4.18627e-05
fetus	ENSG00000145832		SLC25A48	chr5	135834649	135888637	+	protein_coding	No				M	M			M		M	M		M					-0.896942	-0.446489	-1.07343	-1.09299	-0.475397	-0.980191	-2.171	-1.188	-1.37195	-1.19587	-0.950716	-1.429	-1.0375	-0.67614	-0.946915	-0.933016	0.00464436	0.0871345	0.000858813	6.92808e-06	0.0663943	0.000531882	5.61129e-08
fetus	ENSG00000146250		PRSS35	chr6	83512538	83525704	+	protein_coding	No		M			M		M	M	M		M	M	M	M			M	-1.23139	-0.519872	-0.896015	-1.30832	-0.679143	-1.07558	-1.42435	-1.35052	-0.896148	-1.50311	-1.65911	-1.50629	-1.58313	-0.316244	-0.971899	-1.21238	0.0001564	0.0245477	0.00261922	7.12309e-06	0.00824726	0.000216981	0.000738268
fetus	ENSG00000146411		SLC2A12	chr6	133988697	134052636	-	protein_coding	No											M			M				-0.862351	-0.31306	-0.692734	-0.897956	-0.347734	-0.785948	-1.1784	-0.569143	-0.793017	-1.13721	-1.00403	-0.842846	-1.24688	0.139357	-0.591686	-0.887606	0.00271374	0.12339	0.0107568	0.00122828	0.097221	0.00161341	0.00326036
fetus	ENSG00000146477		SLC22A3	chr6	160348268	160452581	+	protein_coding	No									M		M		M	M				-0.80146	-0.469478	-0.693568	-0.95596	-0.34839	-0.953806	-1.11001	-1.22294	-0.98838	-1.0668	-1.07831	-1.37879	-1.27794	-0.369282	-0.817558	-0.901611	0.00839057	0.0651617	0.0127481	0.000599788	0.120725	0.000392388	0.00667912
fetus	ENSG00000146592		CREB5	chr7	28299321	28825894	+	protein_coding	No								M			M	M		M				-0.619995	-0.0203417	-0.350791	-0.882828	-0.139091	-0.620733	-1.43388	-0.898786	-0.47424	-1.12143	-1.05126	-0.915096	-1.15893	0.395449	-0.489003	-0.712079	0.0147016	0.46167	0.0758951	0.000490715	0.289999	0.00497382	5.84738e-05
fetus	ENSG00000147027		TMEM47	chrX	34627064	34657288	-	protein_coding	No								M			M	M		M				-0.618761	-0.0219816	-0.477928	-0.891978	-0.221178	-0.621202	-1.0079	-0.868054	-0.682391	-1.02721	-1.08416	-0.907622	-1.02822	-0.00125166	-0.539503	-0.770942	0.00523978	0.45315	0.0296121	1.71412e-05	0.173266	0.00248095	0.000438734
fetus	ENSG00000147255		IGSF1	chrX	131273506	131399703	-	protein_coding	No								M	M	M	M	M	M	M				-0.704057	-0.311167	-0.892228	-0.788154	-0.41112	-0.805863	-1.34005	-1.17941	-1.03644	-1.04861	-1.365	-1.46494	-1.16609	-0.0980918	-0.515364	-0.725097	0.0051101	0.107437	0.000930773	0.000632261	0.0513436	0.000253416	0.000193906
fetus	ENSG00000147256		ARHGAP36	chrX	131058242	131089883	+	protein_coding	No								M	M		M	M		M				-0.533672	-0.498335	-0.816284	-0.831035	-0.637807	-0.82404	-1.33055	-1.03678	-0.737321	-1.06331	-1.17244	-0.885472	-1.02986	-0.430828	-0.797592	-0.73695	0.0459269	0.0742189	0.00178127	0.000273108	0.0158546	0.000363923	0.000187035
fetus	ENSG00000147509		RGS20	chr8	53851808	53959303	+	protein_coding	No		M			M		M	M	M		M	M	M	M		M	M	-1.20409	-0.780484	-0.844033	-1.28425	-0.607739	-1.32607	-2.18228	-1.63255	-0.819293	-1.54054	-1.47747	-1.71114	-1.59394	-0.287024	-1.17426	-1.23152	0.000256861	0.000908386	0.00329061	3.75003e-06	0.00488934	3.77446e-06	6.06722e-09
fetus	ENSG00000147571		CRH	chr8	66176382	66178725	-	protein_coding	No					M		M	M	M		M	M	M	M		M	M	-1.20465	-0.127669	-0.884428	-1.33717	-0.627985	-1.63795	-2.19733	-2.34843	-0.563848	-1.64188	-1.8017	-2.24226	-1.96583	-0.335658	-1.29325	-1.32825	0.00368321	0.36916	0.0285618	0.000424082	0.0553571	1.05075e-05	1.08399e-06
fetus	ENSG00000147576		ADHFE1	chr8	66430185	66471601	+	protein_coding	No								M										-0.730619	-0.30685	-0.687229	-0.68714	-0.289859	-0.716789	-1.29279	-0.811918	-0.811693	-0.837222	-0.795813	-0.980674	-0.899827	-0.13689	-0.590186	-0.610934	0.00188121	0.123486	0.00206469	0.000817413	0.119486	0.000610824	0.000118652
fetus	ENSG00000147724		FAM135B	chr8	138130023	138496822	-	protein_coding	No												F						0.650249	0.565761	0.510646	0.920149	0.65394	0.662197	0.579859	0.826549	0.530461	0.971387	1.09863	0.737267	0.790892	0.321487	0.705476	0.814621	0.00150816	0.00994874	0.0216758	7.2443e-06	0.000475989	0.000800504	0.0325904
fetus	ENSG00000148204		CRB2	chr9	123356170	123380324	+	protein_coding	No					M		M	M	M		M	M	M	M				-1.11974	-0.0828367	-0.683531	-1.18284	-0.0518486	-1.26249	-2.2529	-1.55769	-0.552452	-1.60413	-1.4308	-1.66698	-1.65976	0.461827	-0.709608	-0.999847	0.00120455	0.385777	0.0149912	0.000500912	0.423387	1.01976e-05	3.04376e-06
fetus	ENSG00000148482		SLC39A12	chr10	17951839	18043292	+	protein_coding	No		M	M	M	M	M	M	M	M	M	M	M	M	M		M	M	-1.26107	-1.10832	-1.3864	-1.28461	-1.13691	-1.29605	-1.61708	-1.62964	-1.42773	-1.44927	-1.45621	-1.66719	-1.39116	-1.11655	-1.2506	-1.38877	0.000263096	0.000850798	3.12609e-05	1.1258e-05	0.000225253	1.66327e-05	6.72483e-05
fetus	ENSG00000148604		RGR	chr10	84245053	84259960	+	protein_coding	No												M						-0.921338	-0.311449	-0.652025	-0.857413	-0.392764	-0.747232	-0.885944	-0.794124	-0.900869	-0.987797	-1.01375	-0.788135	-0.845617	-0.139149	-0.607281	-0.632678	0.000568576	0.131084	0.0100273	0.000307382	0.0701783	0.00163597	0.00733729
fetus	ENSG00000149090		PAMR1	chr11	35431823	35530300	-	protein_coding	No												M						-0.879418	-0.589653	-0.736919	-0.90348	-0.497073	-0.721603	-0.938944	-0.756317	-0.908327	-0.985246	-1.00142	-0.876016	-0.968648	-0.103738	-0.680051	-0.763172	0.00037593	0.00165234	0.00188957	5.11056e-05	0.0148742	0.000934594	0.00348997
fetus	ENSG00000149452		SLC22A8	chr11	62989154	63015839	-	protein_coding	No		M			M		M				M			M		M	M	-1.19332	-1.07667	-1.11077	-1.18436	-0.979887	-1.09111	-1.25749	-1.04985	-1.16254	-1.30925	-1.2455	-1.1489	-1.38299	-0.804618	-1.11764	-1.17883	0.000946256	0.00137809	0.00100258	0.000538473	0.00203143	0.000653297	0.00703816
fetus	ENSG00000151012		SLC7A11	chr4	138164097	138242349	-	protein_coding	No												M		M				-0.820202	-0.517667	-0.795132	-0.863075	-0.593089	-0.78121	-1.07827	-0.897207	-0.926172	-0.979764	-1.02017	-0.953326	-1.04911	-0.420823	-0.728438	-0.807763	0.00184962	0.023837	0.000782749	0.000386981	0.0095697	0.000714494	0.00208866
fetus	ENSG00000151023		ENKUR	chr10	24981979	25062279	-	protein_coding	No								M			M		M	M				-0.702128	-0.305872	-0.568119	-0.921282	-0.115471	-0.672753	-1.3403	-0.940179	-0.659676	-1.00461	-0.967489	-1.01638	-1.1105	0.0778926	-0.521663	-0.816739	0.00260776	0.0718235	0.0123308	7.38107e-06	0.290983	0.00152557	5.61848e-06
fetus	ENSG00000151388		ADAMTS12	chr5	33523535	33892192	-	protein_coding	No					M			M	M		M	M		M				-0.927491	-0.513525	-0.839567	-1.07868	-0.564556	-0.98436	-1.48598	-1.22371	-0.803324	-1.24624	-1.29089	-1.18077	-1.38132	-0.229456	-0.821077	-0.970309	0.00354159	0.064691	0.00349403	0.000224883	0.0284313	0.000500922	0.000837164
fetus	ENSG00000151623		NR3C2	chr4	148078762	148444698	-	protein_coding	No											F							-0.0214383	0.402028	-0.411146	0.364381	0.0869398	-0.306027	-0.433278	-0.328134	-0.762559	1.1933	0.352324	-0.596357	-0.344257	-0.347296	-0.494765	0.194948	0.480396	0.101732	0.105177	0.124304	0.417943	0.240203	0.136193
fetus	ENSG00000151952		TMEM132D	chr12	129071725	129903666	-	protein_coding	No														M				-0.414539	0.0355756	-0.0703982	-0.565044	0.0648748	-0.742932	-0.862481	-1.09685	-0.05685	-0.860172	-0.682839	-1.03008	-1.10758	0.16773	-0.577646	-0.628318	0.0923494	0.46408	0.386097	0.0185899	0.416151	0.00297724	0.0142573
fetus	ENSG00000152049		KCNE4	chr2	223051814	223198399	+	protein_coding	No											M	M		M				-0.924637	-0.711658	-0.868665	-0.993508	-0.773357	-0.888917	-0.949031	-0.955859	-0.884305	-1.0418	-1.08145	-0.974598	-1.03241	-0.613646	-0.832141	-0.942873	0.000193545	0.00348942	0.000110343	4.90051e-06	0.000216475	4.59758e-05	0.00196861
fetus	ENSG00000152137		HSPB8	chr12	119178642	119221131	+	protein_coding	No										M	M	M	M	M				-0.648403	-0.780891	-0.966802	-0.830695	-0.462054	-0.786505	-1.09492	-1.03128	-1.28577	-1.3206	-1.81055	-1.26278	-1.10691	-0.0501963	-0.567526	-0.815614	0.0113567	0.00339968	0.00136883	0.000917586	0.0700886	0.00202747	0.00619414
fetus	ENSG00000152518		ZFP36L2	chr2	43222402	43226609	-	protein_coding	No								M			M	M		M				-0.716768	-0.427047	-0.687652	-0.865681	-0.439376	-0.671695	-1.03603	-0.646595	-0.742879	-1.01341	-1.01975	-0.770383	-1.01846	-0.130103	-0.587207	-0.760871	0.0023832	0.0512884	0.00149412	9.14362e-05	0.0366041	0.00128062	0.000835437
fetus	ENSG00000152583		SPARCL1	chr4	87473335	87531061	-	protein_coding	No				M				M	M	M		M	M	M				-0.773717	-0.849643	-1.00529	-0.922077	-0.792412	-0.876477	-1.10476	-1.11744	-1.21057	-0.9516	-1.26195	-1.15292	-1.11036	-0.817028	-0.801558	-0.888186	0.00253074	0.000810538	1.86786e-05	5.62567e-05	0.00122662	0.000237439	0.000481422
fetus	ENSG00000152661		GJA1	chr6	121435692	121449727	+	protein_coding	No					M						M	M		M			M	-0.933339	-0.074084	-0.966827	-1.32574	-0.467225	-0.973208	-1.41052	-1.17904	-1.15664	-1.54506	-1.88453	-1.28672	-1.61724	-0.0409259	-0.811394	-1.16962	0.00784822	0.399359	0.00136282	2.20211e-05	0.0662266	0.00151895	0.00303261
fetus	ENSG00000153029		MR1	chr1	181033425	181061938	+	protein_coding	No										M				M				-0.853078	-0.528812	-0.809762	-0.79861	-0.392119	-0.681373	-0.0952867	-0.646788	-1.26211	-0.651089	-0.62983	-0.844121	-1.15828	-0.596151	-0.720599	-0.713347	0.000532831	0.0272625	0.00124439	0.000723399	0.0568649	0.00453407	0.394243
fetus	ENSG00000153113		CAST	chr5	96525267	96779595	+	protein_coding	No								M						M				-0.663794	-0.455952	-0.686411	-0.829902	-0.413187	-0.716834	-1.06668	-0.896018	-0.805114	-0.968338	-0.974337	-0.924596	-1.15025	-0.237762	-0.700868	-0.79171	0.000377639	0.00343911	0.00024884	1.18548e-06	0.0135064	5.95499e-05	4.72331e-06
fetus	ENSG00000153446		C16ORF89	chr16	5044122	5066110	-	protein_coding	No		M	M	M	M	M	M	M	M	M	M	M	M	M		M	M	-1.46646	-1.1445	-1.38302	-1.46827	-1.0352	-1.42516	-1.68444	-1.43879	-1.61735	-1.66684	-1.79692	-1.64379	-1.73026	-0.838058	-1.25706	-1.4044	2.67082e-05	6.84632e-05	7.10135e-06	6.78884e-06	0.000454485	2.39746e-06	0.000298008
fetus	ENSG00000153789		FAM92B	chr16	85098358	85112508	-	protein_coding	No								M										-0.407437	0.352532	-0.457655	-0.533853	0.210246	-0.342498	-2.16642	-0.230337	-0.455394	-0.896081	-0.695492	-0.473995	-0.928251	1.07672	0.0746767	-0.167472	0.143408	0.226061	0.128444	0.0546075	0.308133	0.117655	8.72161e-06
fetus	ENSG00000153822		KCNJ16	chr17	70053429	70135608	+	protein_coding	No								M										-0.693498	-0.661292	-0.808427	-0.753281	-0.604096	-0.857391	-1.24008	-1.08443	-0.978449	-0.770219	-0.675321	-1.03998	-0.884906	-0.667108	-0.851649	-0.782762	0.016626	0.0150387	0.0027851	0.00279737	0.0192941	0.000894438	0.000796056
fetus	ENSG00000153930		ANKFN1	chr17	56110958	56511659	+	protein_coding	No					M		M	M	M		M	M	M	M			M	-1.09544	0.264895	-0.834712	-1.18943	0.0597353	-1.32572	-2.37529	-1.627	-0.963456	-1.67831	-1.51507	-1.84789	-1.87399	0.179373	-0.772622	-1.17185	0.00266001	0.204321	0.00953435	0.000423668	0.43903	3.93019e-05	6.26644e-06
fetus	ENSG00000154080		CHST9	chr18	26906481	27185317	-	protein_coding	No								M			M	M		M				-0.661813	0.804969	-0.338164	-0.757529	0.224902	-0.599307	-1.87019	-1.12478	-0.0489728	-1.20062	-1.20922	-0.88705	-1.14722	0.647351	-0.31104	-0.780221	0.0296548	0.00300034	0.163556	0.00658058	0.240119	0.0218032	3.24394e-05
fetus	ENSG00000154102		C16ORF74	chr16	85690084	85751129	-	protein_coding	No					M			M	M	M	M	M	M	M				-0.976831	-0.66035	-0.965186	-1.04928	-0.538681	-0.963145	-1.24974	-1.20971	-1.07721	-1.29743	-1.22265	-1.17325	-1.10313	-0.37978	-0.838103	-0.878221	0.000302718	0.00986072	0.000172173	3.87606e-06	0.0174418	3.04415e-05	1.66871e-05
fetus	ENSG00000154146		NRGN	chr11	124739846	124747210	+	protein_coding	No								M	M			M	M	M				-0.387993	0.0912286	-0.629518	-0.718309	-0.214866	-0.927218	-1.45415	-1.50978	-0.433082	-0.830699	-1.12561	-1.51126	-1.16539	-0.382734	-0.641455	-0.922156	0.142054	0.409351	0.0319037	0.00374297	0.244405	0.0013402	0.000467917
fetus	ENSG00000154162		CDH12	chr5	21750673	22853622	-	protein_coding	No												M						-0.38535	-0.348408	-0.318465	-0.892632	-0.360764	-0.65158	-0.629611	-1.00684	-0.637212	-0.951522	-1.0399	-0.844379	-0.871541	-0.410002	-0.707833	-0.854218	0.0886702	0.124648	0.131194	0.000368687	0.0857928	0.00559512	0.0359307
fetus	ENSG00000154553		PDLIM3	chr4	185500660	185535612	-	protein_coding	No		M			M		M	M	M		M	M	M	M			M	-1.11837	-0.155463	-0.669037	-1.33728	-0.059211	-1.21164	-2.43937	-1.49243	-0.868513	-1.73845	-1.4157	-1.3906	-1.72122	0.407902	-0.837278	-1.07297	0.000212651	0.286634	0.0132702	2.88688e-06	0.392648	3.10089e-07	8.96183e-12
fetus	ENSG00000154620		TMSB4Y	chrY	13703567	13706024	+	protein_coding	No		M	M	M	M	M	M	M	M	M	M	M	M	M	M	M	M	-7.66996	-7.67005	-7.66992	-7.66991	-7.66996	-7.66984	-7.66998	-7.66985	-7.66995	-7.66984	-7.6699	-7.66983	-7.66991	-7.67011	-7.66988	-7.66992	1.11022e-16	1.11022e-16	1.11022e-16	1.11022e-16	1.11022e-16	1.11022e-16	1.11022e-16
fetus	ENSG00000154721		JAM2	chr21	25639272	25717562	+	protein_coding	No												M	M	M				-0.669709	-0.314406	-0.619203	-0.854493	-0.345726	-0.738473	-0.882711	-0.987853	-0.762812	-0.974075	-1.06063	-1.04782	-1.03451	-0.0825334	-0.681299	-0.747972	0.00098828	0.0537326	0.00147676	9.29584e-07	0.0456803	5.31249e-05	0.000169988
fetus	ENSG00000154734		ADAMTS1	chr21	26835747	26845409	-	protein_coding	No		M			M				M		M	M	M	M				-1.03273	-0.657538	-0.838408	-1.11432	-0.697529	-0.90261	-1.11661	-1.09745	-0.813276	-1.23675	-1.32083	-1.07485	-1.22526	-0.31768	-0.846163	-0.991531	0.00019353	0.00992961	0.000648339	1.00319e-05	0.00348572	0.000257147	0.00164587
fetus	ENSG00000154839		SKA1	chr18	50374995	50394173	+	protein_coding	No								M										-0.740226	-0.193244	-0.605146	-0.842469	-0.359647	-0.735198	-1.3808	-0.969304	-0.426113	-0.984044	-0.911757	-0.908125	-1.02765	-0.04602	-0.576353	-0.754362	0.00767149	0.27696	0.00636843	0.00148147	0.113541	0.00300586	0.000927542
fetus	ENSG00000155366		RHOC	chr1	112701106	112707434	-	protein_coding	No												M						-0.674434	-0.329894	-0.690476	-0.891009	-0.392699	-0.614973	-0.886052	-0.949155	-0.823177	-0.986018	-1.12264	-0.952421	-0.843101	0.08667	-0.562029	-0.765607	0.00209556	0.0628807	0.00173801	2.0075e-06	0.0188162	0.00182004	0.000425442
fetus	ENSG00000156509		FBXO43	chr8	100133360	100145800	-	protein_coding	No								M			M							-0.796381	-0.184272	-0.561378	-0.797132	-0.224505	-0.68849	-1.98148	-0.797045	-0.438941	-1.01744	-0.872498	-0.76401	-0.950985	0.192971	-0.493426	-0.624719	0.00762894	0.293287	0.0342756	0.00401261	0.227361	0.00686905	3.666e-07
fetus	ENSG00000157368		IL34	chr16	70579895	70660682	+	protein_coding	No								F	F		F							0.695904	0.627727	0.384456	0.878724	0.847448	0.824201	1.69061	1.05429	-0.220989	1.04913	0.932765	0.965425	0.910903	0.43067	0.894789	0.938644	0.00429936	0.00574829	0.0866191	0.0002316	0.000316235	0.000629776	1.68025e-06
fetus	ENSG00000157766		ACAN	chr15	88803443	88875354	+	protein_coding	No							M		M	M	M	M	M		M		M	-0.830712	-0.946335	-0.997531	-0.952221	-0.786569	-1.00585	-0.502858	-1.17017	-1.18155	-1.03116	-1.28374	-1.05321	-0.904893	-1.068	-0.852165	-1.03395	0.00110925	0.000326659	0.00035334	6.3536e-05	0.00411991	3.79772e-06	0.122731
fetus	ENSG00000158201		ABHD3	chr18	21650897	21704805	-	protein_coding	No								M										-0.832381	-0.494458	-0.603151	-0.849043	-0.465956	-0.630067	-1.21017	-0.52719	-0.792988	-0.949781	-0.87905	-0.571516	-0.965667	-0.130971	-0.569353	-0.604585	0.000118119	0.015538	0.00246675	6.99967e-05	0.0123809	0.00110771	2.30025e-05
fetus	ENSG00000158270		COLEC12	chr18	319361	500722	-	protein_coding	No										M				M				-0.978529	-0.953705	-0.974894	-0.868597	-0.825517	-0.818138	-1.16846	-0.506019	-1.04864	-0.885388	-0.789446	-0.732457	-1.03408	-0.727791	-0.810275	-0.819869	0.000743366	0.000139302	0.000156521	0.000732198	0.00109391	0.000926378	0.0014783
fetus	ENSG00000159167		STC1	chr8	23841915	23854807	-	protein_coding	No									M				M					-0.651775	-0.515059	-0.568206	-0.762249	-0.528898	-0.80101	-0.831545	-1.08584	-0.400993	-0.821801	-0.898936	-1.01336	-0.854436	-0.493903	-0.730003	-0.793599	0.010725	0.0189974	0.019388	0.000711607	0.00829815	0.0003528	0.0173556
fetus	ENSG00000159231		CBR3	chr21	36134912	36146566	+	protein_coding	No								M										-0.735448	-0.160996	-0.597272	-0.649268	-0.220757	-0.649583	-1.5466	-0.806569	-0.670898	-0.867207	-0.878979	-0.817619	-0.921437	0.170975	-0.489276	-0.475973	0.00279549	0.250248	0.0104121	0.002251	0.168633	0.0019963	3.19163e-07
fetus	ENSG00000159247		TUBBP5	chr9	138150113	138177369	+	transcribed_unprocessed_pseudogene	No									M				M					-0.829371	-0.813966	-0.901622	-0.849387	-0.849489	-0.927933	-1.15468	-1.1472	-0.825916	-0.934266	-1.04619	-1.1207	-0.992641	-0.671082	-0.882733	-0.84769	0.00529549	0.00439575	0.0014324	0.00242735	0.000993665	0.000677298	0.00304408
fetus	ENSG00000159403		C1R	chr12	7080209	7092607	-	protein_coding	No		M			M			M		M	M	M	M	M				-1.06579	-0.261307	-0.857387	-1.17419	-0.232317	-0.906177	-1.46775	-0.940575	-1.05475	-1.41078	-1.47808	-1.11021	-1.59683	0.283699	-0.758937	-0.943979	6.70865e-05	0.116345	0.0011232	1.60617e-06	0.14836	0.000236947	5.18766e-05
fetus	ENSG00000159713		TPPP3	chr16	67389809	67393535	-	protein_coding	No								M	M		M	M	M	M				-0.516814	0.313951	-0.742829	-0.897335	0.100428	-0.780412	-2.10752	-1.50041	-1.0005	-1.31117	-1.56504	-1.756	-1.18743	0.689256	-0.394662	-0.782274	0.0597011	0.18013	0.0177037	0.00293784	0.396101	0.00425439	7.33209e-06
fetus	ENSG00000160111		CPAMD8	chr19	16892947	17026815	-	protein_coding	No											M			M				-0.621327	-0.0561924	-0.460652	-0.792759	-0.100337	-0.592958	-1.10953	-0.693631	-0.410546	-1.08558	-1.07604	-0.805176	-1.09592	0.586666	-0.469503	-0.652621	0.0282967	0.413099	0.0508967	0.00299522	0.340416	0.0136356	0.00824665
fetus	ENSG00000160201		U2AF1	chr21	43092956	43107587	-	protein_coding	No		F	F	F	F	F	F		F	F	F	F	F	F		F	F	1.25817	1.20998	1.33239	1.4006	1.18531	1.34035	1.26247	1.64487	1.43672	1.40031	1.44336	1.56791	1.56837	1.14365	1.40673	1.39585	0.000206771	0.000341002	4.49427e-05	7.78858e-06	7.35356e-05	1.96578e-05	0.00733124
fetus	ENSG00000160801		PTH1R	chr3	46877746	46903799	+	protein_coding	No									M			M	M					-0.760441	-0.632238	-0.901437	-0.836725	-0.692125	-0.78518	-0.999525	-1.02662	-0.98006	-0.990741	-1.15348	-1.01995	-0.982016	-0.344307	-0.700243	-0.829226	0.00108844	0.00352807	5.71821e-05	9.09285e-05	0.000378487	0.000203377	0.00138129
fetus	ENSG00000160808		MYL3	chr3	46857872	46882169	-	protein_coding	No												M						-0.675557	-0.437185	-0.591246	-0.800341	-0.449244	-0.416983	-0.296014	-0.461001	-0.669898	-0.88152	-1.0832	-0.553197	-0.802701	-0.097647	-0.540607	-0.692859	0.00427265	0.0539622	0.0124707	0.000754184	0.032981	0.0455716	0.194657
fetus	ENSG00000160886		LY6K	chr8	142700111	142705127	+	protein_coding	No		M	M		M				M	M		M						-1.01561	-1.07071	-0.989795	-1.00251	-0.982121	-0.997172	-1.03301	-1.08913	-1.19738	-0.905583	-1.00295	-0.988825	-0.981162	-0.953813	-0.967421	-0.756514	9.11007e-05	4.00808e-05	0.000411254	5.32673e-05	4.43964e-05	4.36231e-05	0.00373045
fetus	ENSG00000161243		FBXO27	chr19	38990714	39032785	-	protein_coding	No									M				M					-0.376827	0.125908	-0.272637	-0.449029	-0.0275189	-0.620972	-1.03762	-1.11932	-0.377047	-0.597578	-0.603982	-1.10124	-0.604449	0.283171	-0.430691	-0.445975	0.0811262	0.316454	0.0678065	0.0365397	0.437938	0.00519588	0.00214782
fetus	ENSG00000162407		PPAP2B	chr1	56494747	56645301	-	protein_coding	No		M			M		M	M	M	M	M	M	M	M		M	M	-1.13765	-0.294253	-0.887732	-1.37769	-0.375612	-1.24469	-1.87154	-1.5164	-1.25048	-1.68808	-1.59427	-1.58842	-1.82142	-0.00433166	-1.00908	-1.20333	0.000387387	0.112257	0.00123849	2.9511e-06	0.0878133	7.77228e-06	3.648e-06
fetus	ENSG00000162433		AK4	chr1	65147549	65232145	+	protein_coding	No									M		M	M						-0.691143	-0.503683	-0.640288	-0.896526	-0.472555	-0.708143	-0.774289	-1.00187	-0.804168	-1.00816	-1.09699	-0.989337	-0.994628	-0.136028	-0.70622	-0.772599	0.00182578	0.00364939	0.00104787	8.08706e-06	0.00810767	0.000410124	0.00505761
fetus	ENSG00000162493		PDPN	chr1	13583465	13617957	+	protein_coding	No		M			M			M	M	M	M	M	M	M				-1.0448	-0.296132	-0.866839	-1.13505	-0.330955	-0.942271	-1.79792	-1.10299	-1.07537	-1.41562	-1.34245	-1.18857	-1.56153	0.06978	-0.753868	-0.962716	0.000227915	0.13214	0.000663591	9.30509e-06	0.104698	8.10071e-05	1.32948e-06
fetus	ENSG00000162496		DHRS3	chr1	12567910	12617731	-	protein_coding	No												M						-0.802697	-0.504354	-0.794024	-0.784763	-0.525045	-0.744046	-0.907099	-0.786868	-0.768764	-0.881393	-1.01486	-0.838285	-0.880281	-0.547554	-0.640859	-0.77024	8.3724e-05	0.024529	0.000122522	2.02801e-05	0.0074904	9.84067e-05	0.000878459
fetus	ENSG00000162692		VCAM1	chr1	100719742	100739045	+	protein_coding	No		M			M		M	M	M		M	M	M	M		M	M	-1.3795	-0.380465	-0.957464	-1.53305	-0.459035	-1.3695	-2.60849	-1.80855	-0.94023	-1.85237	-1.6823	-1.87396	-2.10759	0.14572	-1.06812	-1.38722	0.000446782	0.135754	0.00278579	1.19117e-05	0.078514	8.78381e-05	7.03581e-07
fetus	ENSG00000162772		ATF3	chr1	212565334	212620777	+	protein_coding	No		M			M		M	M	M		M	M	M	M		M	M	-1.60307	-0.753784	-0.954624	-1.66394	-0.866091	-1.47942	-1.75545	-1.77591	-0.769284	-1.93748	-1.77741	-1.66713	-1.97356	-0.030916	-1.2574	-1.67005	1.04778e-06	0.00997136	0.0047585	7.13509e-07	0.00272469	8.70145e-07	2.98695e-05
fetus	ENSG00000162944		RFTN2	chr2	197568224	197676045	-	protein_coding	No								M			M	M		M				-0.687236	-0.174139	-0.504752	-0.87239	-0.330077	-0.66406	-1.17716	-0.847188	-0.761451	-1.01789	-1.02155	-0.840483	-1.04321	0.0406228	-0.568446	-0.640001	0.00128875	0.231866	0.014623	7.39757e-06	0.0693158	0.00118128	5.67643e-05
fetus	ENSG00000162981		FAM84A	chr2	14632686	14650814	+	protein_coding	No									M			M	M					-0.616569	-0.140349	-0.325174	-0.713215	-0.37906	-0.952073	-0.846578	-1.37369	-0.413367	-0.80316	-1.00308	-1.32323	-0.98647	-0.438832	-0.772517	-0.777505	0.0106092	0.297977	0.110772	0.00366788	0.0482176	0.000143539	0.0130943
fetus	ENSG00000162998		FRZB	chr2	182833275	182867162	-	protein_coding	No												M						-0.502662	-0.179961	-0.541294	-0.660087	-0.416527	-0.556064	-0.448268	-0.869621	-0.502018	-0.7365	-1.04709	-0.862859	-0.772211	-0.0363148	-0.491389	-0.604382	0.0223309	0.217357	0.011088	0.00209079	0.0229331	0.00717049	0.06445
fetus	ENSG00000163017		ACTG2	chr2	73892314	73919865	+	protein_coding	No		M	M	M	M	M	M	M	M	M	M	M	M	M	M	M	M	-1.52012	-1.25964	-1.2323	-1.53	-1.23581	-1.46028	-1.53417	-1.46438	-1.16352	-1.58353	-1.48123	-1.44957	-1.61536	-1.22978	-1.36739	-1.54976	6.87785e-06	5.61959e-05	0.000147564	1.57025e-07	5.17517e-05	3.10507e-07	0.000855825
fetus	ENSG00000163110		PDLIM5	chr4	94451857	94668227	+	protein_coding	No								M			M			M				-0.791977	-0.323954	-0.699463	-0.894332	-0.423048	-0.64268	-1.29742	-0.721006	-0.825518	-1.0467	-0.973362	-0.775752	-1.07489	0.0157465	-0.614184	-0.699167	0.000982983	0.097768	0.00158033	5.69557e-06	0.0340556	0.00165931	4.14066e-05
fetus	ENSG00000163254		CRYGC	chr2	208128137	208129830	-	protein_coding	No															F			0.321666	-0.273268	-0.00219562	-0.352484	-0.147362	0.342697	-0.078174	0.424189	1.26737	-0.784382	0.0071052	0.657139	0.0968916	1.38119	0.382345	-0.323411	0.169949	0.199614	0.498328	0.159619	0.321817	0.0946356	0.394671
fetus	ENSG00000163346		PBXIP1	chr1	154944076	154956123	-	protein_coding	No								M		M	M	M		M				-0.831143	-0.377418	-0.906915	-0.947695	-0.334466	-0.75823	-1.38312	-0.815166	-1.03654	-1.09596	-1.11088	-0.938729	-1.07052	-0.0748888	-0.60501	-0.81458	0.0015336	0.0445531	0.000103668	1.47901e-05	0.0744675	0.000565194	6.05817e-05
fetus	ENSG00000163406		SLC15A2	chr3	121894089	121944102	+	protein_coding	No		M			M		M	M	M	M	M	M	M	M		M	M	-1.21921	-0.582625	-0.972944	-1.23082	-0.633121	-1.24349	-1.59378	-1.51474	-1.22449	-1.4481	-1.41537	-1.52254	-1.68419	-0.608572	-1.09716	-1.131	8.68949e-05	0.0363811	0.000456328	2.989e-06	0.0143729	3.46257e-06	6.66661e-06
fetus	ENSG00000163431		LMOD1	chr1	201896452	201946588	-	protein_coding	No								M										-0.610364	-0.238836	-0.622334	-0.673306	-0.334978	-0.61484	-1.11577	-0.651114	-0.598147	-0.760871	-0.752658	-0.848892	-0.741678	-0.141112	-0.459242	-0.67948	0.00550899	0.143269	0.00172233	0.000718322	0.0635978	0.00220711	0.000141194
fetus	ENSG00000163623		NKX6-1	chr4	84491987	84498450	-	protein_coding	No								M			M			M				-0.950268	-0.739033	-0.795652	-0.930209	-0.635419	-0.866658	-1.15631	-0.889931	-0.972438	-1.02685	-0.88566	-0.923598	-1.10179	-0.52137	-0.816479	-0.93701	0.000213091	0.00360151	0.00223679	0.000142426	0.0119682	0.000157903	0.000553956
fetus	ENSG00000163694		RBM47	chr4	40423267	40630875	-	protein_coding	No										M								-0.654237	-0.816572	-0.77292	-0.601727	-0.696663	-0.46784	-0.410613	-0.28046	-1.05765	-0.513763	-0.455484	-0.205791	-0.843564	-0.799932	-0.547537	-0.75037	0.0109856	0.00419956	0.00884798	0.0136859	0.0122673	0.049572	0.148853
fetus	ENSG00000163754		GYG1	chr3	148991341	149027632	+	protein_coding	No												M						-0.427826	-0.129711	-0.336273	-0.771017	-0.125307	-0.310315	-0.587219	-0.528474	-0.536146	-0.864604	-1.00676	-0.43342	-0.817766	0.309377	-0.383078	-0.454837	0.0195746	0.234633	0.0589824	7.97029e-06	0.216741	0.0525171	0.0125358
fetus	ENSG00000163817		SLC6A20	chr3	45755450	45796535	-	protein_coding	No		M		M	M	M	M		M	M	M	M	M	M		M	M	-1.33363	-1.13508	-1.4089	-1.46809	-1.11553	-1.31172	-1.61129	-1.58685	-1.32361	-1.64251	-1.81294	-1.59822	-1.69951	-0.736853	-1.2443	-1.39285	0.000179135	0.0016389	3.04419e-05	8.19876e-06	0.000686799	7.02348e-05	0.00136068
fetus	ENSG00000163873		GRIK3	chr1	36795527	37034129	-	protein_coding	No								F	F		F	F	F					0.820899	0.512017	0.69004	0.938939	0.593525	0.794276	1.11554	1.03698	0.739046	1.02532	1.09132	1.01894	0.952255	0.352405	0.768713	0.822179	0.000822483	0.0354756	0.00260584	2.00019e-05	0.00758523	0.000609693	0.000406999
fetus	ENSG00000163884		KLF15	chr3	126342635	126357442	-	protein_coding	No								M			M	M		M				-0.559844	-0.126467	-0.628249	-0.923841	-0.227214	-0.729341	-1.32868	-0.832933	-0.743739	-1.13919	-1.241	-0.904731	-1.11723	0.0946621	-0.515837	-0.842538	0.0238406	0.297742	0.00776182	0.000122641	0.161181	0.000824752	0.000201978
fetus	ENSG00000164023		SGMS2	chr4	107824563	107915047	+	protein_coding	No								M										-0.526155	-0.214311	-0.636529	-0.375643	-0.209428	-0.0913101	-1.27765	-0.35088	-0.749744	-0.71917	-0.851024	-0.762818	-0.860962	0.43276	-0.484794	-0.448007	0.0279135	0.195597	0.0190468	0.0927123	0.203324	0.339872	0.000585289
fetus	ENSG00000164039		BDH2	chr4	103079435	103099883	-	protein_coding	No								M			M	M		M				-0.720029	-0.0308322	-0.447268	-0.958232	-0.161042	-0.469695	-1.32519	-0.746225	-0.685009	-1.08639	-1.04643	-0.641578	-1.05895	0.508418	-0.384822	-0.623247	0.00179662	0.441879	0.0375169	3.10725e-05	0.233151	0.02077	8.34953e-05
fetus	ENSG00000164089		ETNPPL	chr4	108742040	108763054	-	protein_coding	No			F							M		F						0.102933	1.18218	-1.74783	1.02334	-0.0114773	0.423246	-1.2345	0.386337	-3.07248	1.10872	1.29569	-0.732715	0.764816	-0.104695	0.159689	0.493705	0.396166	1.18526e-05	0.00432864	0.00569975	0.490142	0.154874	0.0020753
fetus	ENSG00000164104		HMGB2	chr4	173331695	173335125	-	protein_coding	No								M										-0.667114	-0.128345	-0.415482	-0.760746	-0.265743	-0.614378	-1.24574	-0.722364	-0.281617	-0.915582	-0.846731	-0.643251	-0.936472	0.159785	-0.441173	-0.611815	0.0066144	0.324833	0.0398006	0.00145443	0.162004	0.00159184	0.00030524
fetus	ENSG00000164111		ANXA5	chr4	121667955	121697113	-	protein_coding	No								M			M	M		M				-0.69105	-0.167006	-0.64165	-0.92937	-0.287483	-0.587625	-1.03916	-0.785033	-0.744728	-1.07218	-1.09727	-0.778289	-1.12292	0.199291	-0.547135	-0.729624	0.000672545	0.215252	0.00143104	2.58927e-06	0.0742146	0.001891	0.000248866
fetus	ENSG00000164161		HHIP	chr4	144646021	144745271	+	protein_coding	No								M	M	M			M	M				-0.685606	-0.0662536	-0.658445	-0.972331	-0.364978	-0.858405	-1.4793	-1.4751	-1.17029	-0.985905	-1.12373	-1.43819	-1.10233	-0.116386	-0.720984	-0.780809	0.0209379	0.399439	0.0117807	0.000483105	0.106126	0.00265868	0.000570409
fetus	ENSG00000164171		ITGA2	chr5	52989326	53094779	+	protein_coding	No								M			M			M				-0.923612	-0.245228	-0.610618	-0.840736	-0.250192	-0.800168	-1.41733	-0.688123	-0.620288	-1.02796	-0.891189	-0.788092	-1.23299	-0.0199898	-0.604292	-0.683014	0.000694654	0.178904	0.0107457	0.00104579	0.177461	0.000539008	8.48423e-05
fetus	ENSG00000164188		RANBP3L	chr5	36248434	36302114	-	protein_coding	No		M		M	M		M	M	M	M	M	M	M	M		M	M	-1.2221	-0.552409	-1.07503	-1.32732	-0.790534	-1.27498	-1.76239	-1.38457	-1.337	-1.46766	-1.49623	-1.50394	-1.77835	-0.728713	-1.16255	-1.31689	0.000390306	0.0453197	0.000565584	1.97883e-05	0.00457109	2.47692e-05	0.000131706
fetus	ENSG00000164342		TLR3	chr4	186069152	186088069	+	protein_coding	No										M				M				-0.85125	-0.378168	-0.708459	-0.768108	-0.324732	-0.490673	-0.670319	-0.553093	-1.05026	-0.852931	-0.741344	-0.568842	-1.06457	-0.119664	-0.522038	-0.634861	0.000410798	0.0697529	0.00327753	0.000231856	0.0963101	0.0288836	0.0402372
fetus	ENSG00000164434		FABP7	chr6	122779475	122784074	+	protein_coding	No								M	M		M	M	M					-0.821449	-0.466273	-0.633634	-0.987962	-0.531925	-0.853855	-1.13802	-1.22896	-0.681777	-1.08652	-1.0396	-1.15415	-0.969646	-0.285836	-0.819861	-0.924702	0.00171338	0.0383931	0.00684716	6.03334e-06	0.010705	0.000390114	0.000474615
fetus	ENSG00000164611		PTTG1	chr5	160421822	160428744	+	protein_coding	No								M			M			M				-0.730885	-0.147291	-0.51867	-0.824131	-0.319037	-0.712509	-1.31938	-0.819268	-0.286226	-1.01333	-0.963541	-0.753237	-1.10063	0.137143	-0.494327	-0.690562	0.00806152	0.318954	0.0322721	0.00185702	0.127212	0.00206268	0.000494603
fetus	ENSG00000164649		CDCA7L	chr7	21900900	21946084	-	protein_coding	No					M			M	M		M	M	M	M				-0.868084	-0.433451	-0.673378	-1.03813	-0.5255	-0.99485	-1.48572	-1.16082	-0.659583	-1.21167	-1.18017	-1.11652	-1.25981	-0.279844	-0.817933	-0.955596	0.000977549	0.0666873	0.00684249	5.06482e-05	0.0252892	1.11217e-05	3.4914e-05
fetus	ENSG00000164692		COL1A2	chr7	94394561	94431232	+	protein_coding	No		M		M	M		M			M	M	M		M			M	-1.07896	-0.647364	-1.01866	-1.1476	-0.78849	-1.01332	-1.17288	-1.02761	-1.00779	-1.26307	-1.38215	-1.12246	-1.32944	-0.615676	-0.910568	-1.03717	0.000523954	0.0253042	0.000201143	4.20971e-05	0.00403273	0.000263221	0.00477784
fetus	ENSG00000164749		HNF4G	chr8	75407914	75566843	+	protein_coding	No					M					M	M	M	M	M			M	-0.937513	-0.590758	-0.936388	-1.18128	-0.70583	-0.882715	-1.28305	-1.11967	-1.133	-1.22665	-1.26809	-1.13605	-1.19999	-0.443006	-0.879636	-1.02198	0.00213561	0.0261019	0.000794165	6.19719e-06	0.00656721	0.00109118	0.00111086
fetus	ENSG00000164761		TNFRSF11B	chr8	118923557	118952200	-	protein_coding	No					M		M				M	M		M				-0.919385	-0.298818	-0.783729	-1.1813	-0.476814	-1.02324	-1.40507	-1.23626	-0.924706	-1.41298	-1.41148	-1.15402	-1.57893	0.052164	-0.905016	-0.975115	0.00594929	0.186277	0.00594439	4.7159e-05	0.0665601	0.000235665	0.0018102
fetus	ENSG00000164900		GBX1	chr7	151148589	151174745	-	protein_coding	No								M										-0.292083	-0.165917	-0.375531	-0.374333	-0.2023	-0.743283	-1.35882	-0.770032	-0.143666	-0.55377	-0.466571	-0.919523	-0.685974	-0.164258	-0.449808	-0.522957	0.165744	0.286666	0.094745	0.0718696	0.22229	0.00101604	0.000446205
fetus	ENSG00000164949		GEM	chr8	94249253	94262350	-	protein_coding	No		M			M		M	M			M	M	M	M			M	-1.41461	-0.562346	-0.925911	-1.24037	-0.449005	-1.13445	-1.84151	-1.05775	-0.823399	-1.50113	-1.29707	-1.21238	-1.62393	0.0914124	-0.838513	-1.13359	1.52073e-06	0.0279956	0.00158886	8.03477e-06	0.0493992	5.93642e-06	1.79307e-07
fetus	ENSG00000165092		ALDH1A1	chr9	72900662	73080442	-	protein_coding	No		M	M		M		M	M	M	M	M	M	M	M			M	-1.33082	-1.19278	-0.94357	-1.76616	-0.845745	-1.33	-1.89073	-1.69549	-1.67884	-1.88673	-2.4679	-2.18532	-2.27416	-0.0579114	-1.03402	-1.38125	0.000200297	8.58722e-08	0.00774012	6.40197e-09	0.00250523	2.43056e-05	2.86948e-05
fetus	ENSG00000165105		RASEF	chr9	82979585	83063177	-	protein_coding	No														M				-0.646418	-0.0506344	-0.412797	-0.640652	-0.173737	-0.64008	-1.01154	-0.846698	-0.403276	-0.725757	-0.711109	-0.976627	-1.00571	0.0785339	-0.427467	-0.646565	0.0129989	0.412841	0.0793742	0.00732661	0.257476	0.00385039	0.00947617
fetus	ENSG00000165246		NLGN4Y	chrY	14522638	14845650	+	protein_coding	No		M	M	M	M	M	M	M	M	M	M	M	M	M	M	M	M	-10.063	-10.063	-10.063	-10.063	-10.063	-10.063	-10.063	-10.063	-10.063	-10.063	-10.063	-10.063	-10.063	-10.063	-10.063	-10.063	0	0	0	0	0	0	0
fetus	ENSG00000165309		ARMC3	chr10	22928024	23038523	+	protein_coding	No								M	M		M	M	M	M				-0.65451	-0.0569554	-0.724124	-0.860098	-0.151932	-0.969282	-1.96764	-1.35071	-0.797026	-1.17419	-1.13258	-1.46626	-1.43919	0.30768	-0.661996	-0.742992	0.0331237	0.428681	0.0263326	0.0051879	0.324434	0.00131023	9.3449e-05
fetus	ENSG00000165349		SLC7A3	chrX	70925582	70931125	-	protein_coding	No												M		M				-0.54632	0.0520209	-0.40883	-0.790435	-0.119962	-0.522871	-0.882848	-0.751428	-0.568148	-0.99059	-1.02074	-0.656578	-1.01472	0.412287	-0.402276	-0.652979	0.0206221	0.452406	0.0701266	0.00115629	0.313711	0.0107685	0.00875933
fetus	ENSG00000165474		GJB2	chr13	20187470	20192898	-	protein_coding	No				M	M		M			M	M	M	M	M		M	M	-1.26515	-1.025	-1.21173	-1.3961	-0.908819	-1.20941	-1.55052	-1.31751	-1.47103	-1.60418	-1.6876	-1.42846	-1.62114	-0.654656	-1.21097	-1.29779	0.00111719	0.002147	0.000528176	0.000118515	0.00574533	0.000428485	0.00322178
fetus	ENSG00000165478		HEPACAM	chr11	124919193	124936412	-	protein_coding	No		M		M	M		M	M	M	M	M	M	M	M		M	M	-1.16698	-0.485815	-1.03027	-1.15266	-0.57348	-1.41934	-1.91312	-1.79119	-1.29505	-1.42627	-1.42184	-1.73198	-1.5809	-0.521231	-1.14219	-1.13451	0.000376819	0.0789064	0.000689942	0.000211512	0.0505879	1.12002e-06	3.21145e-05
fetus	ENSG00000165553		NGB	chr14	77265483	77271312	-	protein_coding	No									M									-0.550968	-0.408745	-0.679005	-0.724967	-0.455804	-0.712145	-0.797745	-1.05271	-0.768118	-0.791757	-0.919201	-0.986822	-0.720929	-0.323419	-0.628912	-0.7538	0.021665	0.0657226	0.00257848	0.00174066	0.0325245	0.00101469	0.00407954
fetus	ENSG00000165621		OXGR1	chr13	96985719	96994730	-	protein_coding	No															F			0.0778914	1.15624	0.214893	-0.27272	0.763108	0.0918735	-0.662845	-0.236714	-0.284256	-0.443662	-0.363113	-0.45657	-0.773416	1.77189	0.347016	0.262565	0.414333	0.00200071	0.258244	0.209669	0.0108287	0.386224	0.112325
fetus	ENSG00000165626		BEND7	chr10	13438484	13528974	-	protein_coding	No								M	M		M		M	M				-0.761066	-0.258534	-0.307217	-0.927229	-0.297281	-0.960511	-1.09459	-1.25135	-0.400883	-1.02177	-0.930371	-1.21621	-1.15543	-0.237794	-0.731874	-0.91299	0.00106542	0.10967	0.101922	1.9271e-05	0.0789247	7.97084e-06	0.000932918
fetus	ENSG00000165891		E2F7	chr12	77021247	77065580	-	protein_coding	No					M			M			M			M				-0.914346	-0.213279	-0.666322	-1.03268	-0.320057	-0.972918	-1.64179	-1.06382	-0.704718	-1.25297	-1.09966	-1.09052	-1.40725	0.0581369	-0.719981	-0.943297	0.00539112	0.272294	0.0251085	0.000689987	0.15971	0.000377365	0.000540803
fetus	ENSG00000165912		PACSIN3	chr11	47177525	47186443	-	protein_coding	No					M			M	M	M	M	M	M	M				-0.977039	-0.160099	-0.905026	-1.06165	-0.426091	-0.93479	-1.59306	-1.04905	-1.1447	-1.25868	-1.40314	-1.09032	-1.27585	-0.0921029	-0.537288	-0.79713	0.0003679	0.258434	0.000191585	1.26855e-05	0.0240852	6.76857e-05	4.82981e-05
fetus	ENSG00000166292		TMEM100	chr17	55719627	55732121	-	protein_coding	No					M					M	M	M		M				-0.875373	-0.71405	-0.915359	-1.03494	-0.735085	-0.853395	-0.800764	-0.830349	-1.27368	-1.06641	-1.20146	-0.90788	-1.15957	-0.619713	-0.796557	-0.92742	0.00108829	0.00114186	0.000274741	1.90418e-05	0.00136179	0.000245876	0.0171122
fetus	ENSG00000166451		CENPN	chr16	81006498	81033114	+	protein_coding	No								M			M			M				-0.815988	-0.0945664	-0.454844	-0.938467	-0.277781	-0.728642	-1.34278	-0.771363	-0.563798	-1.09099	-0.993754	-0.773152	-1.18429	0.231659	-0.508735	-0.689469	0.000513534	0.356703	0.0308098	5.11761e-05	0.126712	0.000113232	6.09949e-05
fetus	ENSG00000166596		WDR16	chr17	9576627	9643459	+	protein_coding	No													M					-0.413662	-0.0695223	-0.549833	-0.459824	-0.059427	-0.645523	-1.45449	-0.969134	-0.510197	-0.80407	-0.812741	-1.26935	-1.08094	0.163957	-0.338046	-0.791946	0.0907887	0.407996	0.0530492	0.0674834	0.410879	0.0134451	0.00154788
fetus	ENSG00000166682		TMPRSS5	chr11	113687550	113706373	-	protein_coding	No								M			M							-0.566578	0.122014	-0.298016	-0.627213	0.0322561	-0.756751	-1.69261	-0.355073	-0.464809	-1.01786	-0.878112	-0.514548	-1.01344	0.67099	-0.272957	-0.42256	0.0449042	0.347779	0.160784	0.0186907	0.457762	0.00230888	3.6065e-05
fetus	ENSG00000166689		PLEKHA7	chr11	16778295	17014443	-	protein_coding	No								M	M				M					-0.674979	-0.308145	-0.466155	-0.746032	-0.191665	-0.901768	-1.4222	-1.14236	-0.122348	-0.964644	-0.858292	-1.18864	-0.951368	-0.194694	-0.687838	-0.858866	0.010131	0.0933586	0.0368376	0.00255342	0.210923	0.000112461	0.00017247
fetus	ENSG00000166796		LDHC	chr11	18412307	18452058	+	protein_coding	No		M		M	M	M	M		M		M	M	M	M		M	M	-1.1849	-0.993745	-1.13242	-1.1393	-1.01554	-1.16341	-1.28885	-1.3052	-1.05694	-1.18287	-1.20803	-1.34265	-1.14838	-1.03503	-1.14387	-1.10956	0.000128653	0.000996333	0.000150209	5.01732e-05	0.000359907	3.02493e-05	0.00194784
fetus	ENSG00000166801		FAM111A	chr11	59142748	59155039	+	protein_coding	No								M						M				-0.820798	-0.0131331	-0.50881	-0.793092	-0.0932593	-0.623303	-1.30629	-0.675112	-0.674336	-0.973074	-0.834867	-0.77236	-1.03977	0.260349	-0.438311	-0.628802	0.000759628	0.468082	0.0188092	0.000738766	0.346513	0.00180499	1.62743e-05
fetus	ENSG00000166816		LDHD	chr16	75111860	75116771	-	protein_coding	No								M	M				M					-0.586857	-0.395573	-0.840594	-0.549717	-0.523285	-0.78519	-1.01475	-1.012	-0.90014	-0.73177	-0.817586	-1.15726	-0.864544	-0.427141	-0.631468	-0.740492	0.00752242	0.0517075	0.000172184	0.00982322	0.00991584	4.7138e-05	0.000506325
fetus	ENSG00000166863		TAC3	chr12	57010000	57028883	-	protein_coding	No				M	M				M		M	M	M	M				-0.731639	-0.254687	-1.0047	-1.03127	-0.469443	-0.892323	-1.25203	-1.43204	-1.01021	-1.12031	-1.3015	-1.28484	-1.26039	-0.203452	-0.70998	-0.941831	0.0199399	0.222354	0.000481995	0.000133818	0.0635258	0.00150784	0.00289666
fetus	ENSG00000167034		NKX3-1	chr8	23678693	23682927	-	protein_coding	No								M	M				M	M				-0.795511	-0.468386	-0.862398	-0.845971	-0.428192	-0.915794	-1.29835	-1.04277	-0.907751	-0.998474	-0.999184	-1.11576	-1.15777	-0.381487	-0.776873	-0.807334	0.00153251	0.0526379	0.000325342	0.000539873	0.0624082	6.79829e-05	0.000150839
fetus	ENSG00000167081		PBX3	chr9	125747345	125967377	+	protein_coding	No									M		M		M	M				-0.462518	-0.368464	-0.339805	-0.907193	-0.501916	-0.795246	-0.946183	-1.1502	-0.534437	-1.00965	-0.919554	-1.05988	-1.11873	-0.357749	-0.752436	-0.86201	0.0456825	0.11833	0.119534	3.37764e-05	0.0202888	0.000469447	0.00983828
fetus	ENSG00000167107		ACSF2	chr17	50426158	50474845	+	protein_coding	No		M			M			M			M	M	M	M				-1.09597	-0.453708	-0.886864	-1.11816	-0.440086	-0.882505	-1.46188	-0.884766	-0.860622	-1.27914	-1.27012	-1.05893	-1.28269	0.0164106	-0.717181	-0.97164	3.38818e-05	0.0245216	0.000132001	1.86189e-06	0.0247001	9.09198e-05	7.48292e-06
fetus	ENSG00000167244		IGF2	chr11	2129112	2149603	-	protein_coding	No					M		M			M	M	M		M		M	M	-1.16887	-0.995604	-1.05652	-1.34101	-0.847381	-1.10251	-1.42078	-1.24884	-1.27329	-1.49081	-1.6029	-1.31514	-1.49593	-0.387084	-1.01697	-1.18362	0.00131246	0.00220831	0.00153719	0.00010412	0.0064657	0.000587106	0.00426779
fetus	ENSG00000167550		RHEBL1	chr12	49064685	49070025	-	protein_coding	No												M						-0.456653	-0.10968	-0.248083	-0.801371	-0.303489	-0.425313	-0.447288	-0.799572	-0.420871	-0.864789	-1.10069	-0.679513	-0.689798	0.325211	-0.357404	-0.467835	0.0406518	0.340018	0.170965	0.000847137	0.103643	0.0500459	0.119775
fetus	ENSG00000167601		AXL	chr19	41219203	41261766	+	protein_coding	No					M			M		M	M	M		M				-0.963894	-0.688159	-0.895074	-1.02178	-0.634655	-0.885403	-1.27076	-0.877285	-1.00396	-1.13073	-1.10154	-0.969814	-1.12862	-0.401836	-0.782824	-0.912823	0.000111338	0.000621677	4.68641e-05	3.53841e-06	0.00262762	4.03904e-05	4.15226e-05
fetus	ENSG00000167614		TTYH1	chr19	54415219	54436900	+	protein_coding	No								M			M	M						-0.636105	-0.20248	-0.638361	-0.865375	-0.265106	-0.611321	-1.09297	-0.707929	-0.782493	-1.0646	-1.14597	-0.78232	-0.919122	0.0741573	-0.435577	-0.698057	0.003003	0.180581	0.00229257	2.49059e-05	0.092129	0.00059665	6.44099e-05
fetus	ENSG00000167646		DNAAF3	chr19	55158661	55166722	-	protein_coding	No								M			M			M				-0.609788	0.0713693	-0.559148	-0.722948	0.119537	-0.448548	-1.88913	-0.44322	-0.67606	-1.19642	-1.03566	-0.862484	-1.45405	0.885023	-0.248945	-0.550924	0.055387	0.434462	0.0680557	0.0178785	0.382981	0.0811034	9.85603e-05
fetus	ENSG00000167755		KLK6	chr19	50958631	50969673	-	protein_coding	No						F												-0.485861	-0.712161	0.150106	0.22981	1.19217	0.0203915	-0.158666	-0.0467188	-0.578742	0.078822	0.358959	-0.131808	0.625181	0.598075	-0.461841	0.030763	0.113593	0.00391576	0.325898	0.277664	3.33551e-05	0.480539	0.352943
fetus	ENSG00000167858		TEKT1	chr17	6789133	6831761	-	protein_coding	No									M		M	M		M				-0.818199	-0.132743	-0.721739	-0.95831	-0.232881	-0.817297	-1.36353	-1.19557	-0.856359	-1.15791	-1.32071	-1.15109	-1.22833	0.229103	-0.524199	-0.718281	0.00951352	0.350787	0.0213137	0.000638807	0.242153	0.00336062	0.00223555
fetus	ENSG00000167969		ECI1	chr16	2239395	2252300	-	protein_coding	No								M			M	M						-0.675303	-0.209856	-0.630438	-0.873025	-0.332574	-0.489683	-1.02023	-0.605783	-0.665091	-1.02428	-1.01609	-0.603153	-0.836483	0.291474	-0.414573	-0.567736	0.00119486	0.185288	0.00288781	8.42587e-06	0.0513204	0.00898155	0.00015496
fetus	ENSG00000168062		BATF2	chr11	64987943	64997045	-	protein_coding	No		M	M	M						M					M			-1.04113	-1.02146	-1.018	-0.887869	-0.983777	-0.852049	-0.666069	-0.638804	-1.07341	-0.913086	-0.806223	-0.74385	-0.992029	-1.0864	-0.919394	-0.975394	0.000139106	0.000168299	6.37304e-05	0.000189379	2.69739e-05	0.000582625	0.0414232
fetus	ENSG00000168306		ACOX2	chr3	58505136	58537319	-	protein_coding	No		M		M	M		M			M	M	M	M	M				-1.09548	-0.830654	-1.14245	-1.1804	-0.833609	-1.00744	-1.13594	-1.05769	-1.44089	-1.26929	-1.38779	-1.19727	-1.24321	-0.603913	-0.919963	-0.968828	0.000188882	0.00241721	3.17315e-05	1.02055e-05	0.000626012	0.000162534	0.00284451
fetus	ENSG00000168309		FAM107A	chr3	58564117	58627610	-	protein_coding	No		M			M		M	M	M		M	M	M	M		M	M	-1.2373	-0.386064	-0.756778	-1.30015	-0.17931	-1.35942	-2.11909	-1.68918	-0.948048	-1.63439	-1.3718	-1.73474	-1.76998	-0.13633	-1.00344	-1.22776	6.42478e-05	0.0503131	0.0047269	1.14947e-06	0.225953	1.6225e-07	1.98527e-08
fetus	ENSG00000168394		TAP1	chr6	32845209	32853978	-	protein_coding	No								M		M				M				-0.929929	-0.517387	-0.879202	-0.8482	-0.446199	-0.827747	-1.06703	-0.881676	-1.06709	-0.952785	-0.899946	-0.867711	-1.02314	-0.393704	-0.726541	-0.752287	5.30542e-05	0.0201971	6.27669e-05	3.99915e-05	0.0272363	0.000102203	0.000891461
fetus	ENSG00000168461		RAB31	chr18	9708165	9862551	+	protein_coding	No								M										-0.735619	-0.491892	-0.687635	-0.737804	-0.495916	-0.765922	-1.12421	-0.918304	-0.894163	-0.801963	-0.799809	-0.953418	-0.909271	-0.521477	-0.705653	-0.725426	0.00095994	0.0177755	0.000967305	3.45091e-05	0.0143433	0.000150575	6.93965e-05
fetus	ENSG00000168542		COL3A1	chr2	188974320	189012746	+	protein_coding	No					M						M			M				-1.01987	-0.876203	-0.857932	-1.0471	-0.802012	-0.915954	-1.07936	-0.94898	-0.796164	-1.12934	-1.14144	-0.976948	-1.17681	-0.588082	-0.898518	-0.979764	0.00110026	0.00208451	0.00247281	0.000531395	0.00286702	0.00106223	0.0088612
fetus	ENSG00000168748		CA7	chr16	66844379	66854153	+	protein_coding	No														M				0.25685	-0.0237335	-0.547079	-0.40536	-0.278961	-0.800472	-0.587742	-0.976894	-0.496109	-0.492806	-0.366182	-0.901885	-1.05947	-0.193401	-0.439555	-0.466675	0.291242	0.457017	0.0352245	0.0767809	0.188063	0.00262148	0.0722399
fetus	ENSG00000168765		GSTM4	chr1	109656081	109674836	+	protein_coding	No					M		M	M	M		M	M	M	M				-0.93821	-0.298043	-0.869505	-1.04934	-0.416256	-1.01097	-1.35472	-1.35787	-0.902628	-1.22987	-1.31336	-1.43706	-1.30682	-0.0633732	-0.723247	-0.977985	4.48053e-05	0.0708235	1.71982e-05	4.75842e-07	0.00583382	9.32144e-07	5.73086e-07
fetus	ENSG00000168772		CXXC4	chr4	104468312	104494901	-	protein_coding	No								M	M		M		M					-0.771417	-0.290328	-0.491932	-0.908915	-0.459634	-0.911593	-1.47641	-1.30109	-0.339117	-1.08256	-1.06764	-1.28141	-1.07264	-0.187417	-0.764534	-0.866272	0.00971816	0.143203	0.0335695	0.000875941	0.0226076	0.000829302	0.000227901
fetus	ENSG00000169006		NTSR2	chr2	11658178	11670164	-	protein_coding	No										M				M				-0.533883	0.34335	-0.513757	-0.570742	0.0131516	-0.788887	-0.921801	-0.766998	-1.04464	-0.730022	-0.712287	-1.00355	-1.04946	-0.0535121	-0.38142	-0.629173	0.0434956	0.10899	0.0440401	0.00964998	0.494391	0.00119624	0.0158808
fetus	ENSG00000169083		AR	chrX	67544032	67730619	+	protein_coding	No								M	M		M	M	M	M				-0.564399	0.289009	-0.602948	-0.928044	0.000184706	-0.889471	-2.08234	-1.0977	-0.852956	-1.36847	-1.33358	-1.07969	-1.49448	0.258622	-0.445168	-0.783679	0.0394204	0.147139	0.018541	0.000638382	0.490879	0.000388652	1.84446e-08
fetus	ENSG00000169085		C8ORF46	chr8	66460003	66518524	+	protein_coding	No									M									-0.199463	0.0555637	-0.131155	-0.295704	0.157835	-0.468477	0.495717	-1.17367	-0.409436	-0.264132	-0.351219	-0.916433	-0.358968	-0.10652	-0.509637	-0.39134	0.222928	0.434126	0.316124	0.142477	0.31688	0.0271515	0.18013
fetus	ENSG00000169116		PARM1	chr4	74933095	75050115	+	protein_coding	No									M				M					-0.431893	-0.309262	-0.621946	-0.674513	-0.48326	-0.782121	-0.626461	-1.21598	-0.736767	-0.712799	-0.911983	-1.1222	-0.724875	-0.485679	-0.72876	-0.756738	0.0513647	0.137365	0.00680195	0.0027108	0.0281695	0.000398043	0.0267785
fetus	ENSG00000169126		ARMC4	chr10	27812164	27999048	-	protein_coding	No								M										-0.65547	-0.137228	-0.549864	-0.687904	-0.108643	-0.486424	-1.26806	-0.529206	-0.641316	-0.924825	-0.862779	-0.670555	-0.984127	0.458466	-0.250796	-0.494891	0.00593368	0.288576	0.0213552	0.00523581	0.329592	0.0164066	0.000830566
fetus	ENSG00000169439		SDC2	chr8	96493351	96611780	+	protein_coding	No								M			M	M		M				-0.911438	-0.304178	-0.647239	-0.962767	-0.471839	-0.759441	-1.26689	-0.86272	-0.57001	-1.14376	-1.0595	-0.958249	-1.25815	0.0655432	-0.740428	-0.807461	0.000192714	0.0952639	0.00291369	2.72458e-05	0.0201613	0.000636366	9.92624e-05
fetus	ENSG00000169515		CCDC8	chr19	46410372	46413584	-	protein_coding	No								M			M	M		M				-0.729659	-0.125893	-0.68827	-0.947838	-0.207155	-0.723562	-1.33696	-1.01363	-0.682318	-1.17403	-1.16832	-1.04966	-1.13896	0.242107	-0.571667	-0.864072	0.0102287	0.314905	0.00520206	0.000287168	0.211147	0.00178591	0.00037015
fetus	ENSG00000169618		PROKR1	chr2	68643589	68655576	+	protein_coding	No		M			M	M	M	M	M		M	M	M	M		M	M	-1.56808	-0.862137	-0.897031	-1.24789	-1.0816	-1.20812	-1.43081	-1.09763	-0.600371	-1.16009	-1.04485	-1.05919	-1.18001	-0.942793	-1.20201	-1.01555	1.41384e-10	0.00434561	0.00301177	5.76155e-08	3.31447e-05	9.80955e-08	1.00902e-07
fetus	ENSG00000170075		GPR37L1	chr1	202122858	202133592	+	protein_coding	No				M			M	M	M	M	M	M	M					-1.03083	-0.743606	-1.09598	-0.964225	-0.622554	-1.23465	-1.63594	-1.56098	-1.30603	-1.07462	-1.154	-1.49852	-1.11605	-0.766339	-0.975952	-0.96703	0.00132787	0.0065152	0.000163183	0.000903613	0.025596	6.81126e-06	0.000101758
fetus	ENSG00000170271		FAXDC2	chr5	154818491	154859252	-	protein_coding	No					M		M	M	M	M	M	M	M	M			M	-0.94013	-0.303787	-0.85711	-1.11856	-0.28138	-1.13234	-1.89069	-1.62277	-1.05949	-1.39265	-1.39309	-1.64672	-1.45217	0.104557	-0.767615	-1.09131	0.00047647	0.084756	0.000256961	2.25775e-05	0.112773	9.42664e-06	1.1929e-07
fetus	ENSG00000170276		HSPB2	chr11	111912242	111914093	+	protein_coding	No										M								-0.571841	-0.309776	-0.602658	-0.640954	-0.289758	-0.466374	-0.704583	-0.694143	-1.0852	-0.643321	-0.970905	-0.74652	-0.708823	-0.135338	-0.397662	-0.428677	0.0224618	0.143966	0.0134019	0.010115	0.14221	0.0444784	0.0218376
fetus	ENSG00000170279		C7ORF33	chr7	148590565	148615860	+	protein_coding	No		M	M					M			M						M	-1.54164	-1.33822	-0.607461	-0.886697	-0.698569	-0.338516	-1.97453	0.00446977	-0.217146	-1.07101	-0.0496286	0.247736	-0.952807	-0.444901	-0.788421	-1.15242	8.80311e-08	1.7039e-05	0.0447046	0.00150471	0.0148001	0.0708676	7.01495e-10
fetus	ENSG00000170324		FRMPD2	chr10	48156558	48274870	-	protein_coding	No													M					-0.555644	-0.311276	-0.793197	-0.666107	-0.247736	-0.823798	-1.17129	-1.07438	-0.946258	-0.695406	-0.705673	-1.39794	-0.823788	-0.292908	-0.598063	-0.71275	0.0404382	0.160288	0.00483362	0.0114361	0.213049	0.00239855	0.00285558
fetus	ENSG00000170340		B3GNT2	chr2	62196113	62224731	+	protein_coding	No								F	F		F	F						0.679582	0.244063	0.371753	0.893311	0.284086	0.784633	1.25972	1.04843	0.309883	1.08675	1.08733	0.982221	0.826981	0.0580563	0.647118	0.855275	0.00209834	0.177837	0.07559	2.56744e-05	0.0964418	9.75799e-05	0.000153582
fetus	ENSG00000170370		EMX2	chr10	117542444	117549546	+	protein_coding	No			M		M			M			M	M						-0.964572	-1.01533	-0.911976	-1.0205	-0.750669	-0.810151	-1.23433	-0.892728	-0.937919	-1.08605	-1.06269	-0.93854	-0.995848	-0.549399	-0.80829	-0.922763	0.000498235	4.80087e-06	0.000693311	2.99693e-05	0.00274768	0.000694897	0.000278542
fetus	ENSG00000170439		METTL7B	chr12	55681546	55684611	+	protein_coding	No				M	M		M	M	M	M	M	M	M	M		M	M	-0.954038	-0.775654	-1.10915	-1.13963	-0.751087	-1.14237	-1.48277	-1.40293	-1.31934	-1.28856	-1.22596	-1.36038	-1.39148	-0.605204	-1.07796	-1.18732	0.00168655	0.00364848	0.00010672	2.76172e-05	0.00744525	2.31053e-05	0.000359549
fetus	ENSG00000170743		SYT9	chr11	7238778	7469042	+	protein_coding	No								M						M				-0.546063	0.0138373	-0.220889	-0.668646	-0.180583	-0.66318	-1.31124	-0.841202	-0.349854	-0.787377	-0.689215	-0.9025	-1.0073	0.183617	-0.465214	-0.481202	0.0204999	0.492371	0.172105	0.00233932	0.187622	0.00234985	0.000258869
fetus	ENSG00000170854		MINA	chr3	97941818	97972457	-	protein_coding	No								M	M				M					-0.442345	-0.00443483	-0.440122	-0.698806	-0.159407	-0.651018	-1.0342	-1.03284	-0.486655	-0.858285	-0.946495	-1.00592	-0.863072	0.0199549	-0.550728	-0.660016	0.0254209	0.475874	0.0201988	0.000539013	0.186508	0.000884946	0.000165378
fetus	ENSG00000170915		PAQR8	chr6	52361421	52407777	+	protein_coding	No					M			M			M	M		M				-0.9186	-0.598968	-0.587209	-1.00629	-0.525662	-0.82616	-1.17695	-0.916701	-0.765981	-1.14341	-1.10961	-0.971369	-1.23433	-0.191601	-0.814681	-0.829383	6.85854e-05	0.000788207	0.00482874	9.73179e-07	0.00516634	0.000133011	0.000200416
fetus	ENSG00000170962		PDGFD	chr11	103907186	104164379	-	protein_coding	No					M			M			M	M	M	M				-0.977081	-0.546516	-0.857875	-1.05924	-0.554699	-0.902388	-1.55557	-0.95426	-0.923715	-1.2438	-1.0814	-1.04544	-1.40569	-0.273413	-0.789816	-0.986753	0.000416699	0.0286775	0.000657609	5.67106e-05	0.0261606	0.000199027	2.18705e-06
fetus	ENSG00000170989		S1PR1	chr1	101236888	101241518	+	protein_coding	No					M			M		M	M	M		M				-0.955636	-0.535191	-0.838975	-1.08105	-0.585451	-0.843494	-1.25959	-0.822295	-1.02644	-1.17943	-1.16959	-0.884004	-1.13708	-0.286588	-0.750383	-0.838755	0.000217158	0.0138281	0.000406564	2.24719e-06	0.00771066	0.000170402	3.37842e-05
fetus	ENSG00000171004		HS6ST2	chrX	132626016	132961395	-	protein_coding	No								M						M				-0.58532	-0.258739	-0.448117	-0.76433	-0.317715	-0.639683	-1.00096	-0.710886	-0.646769	-0.877443	-0.902385	-0.776579	-1.01634	-0.200095	-0.543896	-0.644654	0.0127313	0.168045	0.0345075	0.000356158	0.0835516	0.00154178	0.000861237
fetus	ENSG00000171320		ESCO2	chr8	27771949	27812640	+	protein_coding	No											M			M				-0.738809	0.0631842	-0.54299	-0.979664	-0.217577	-0.823118	-1.44111	-1.0669	-0.586161	-1.21735	-1.17126	-1.04731	-1.33694	0.219928	-0.616474	-0.888032	0.011268	0.447539	0.0465473	0.000814328	0.239623	0.00189163	0.00136822
fetus	ENSG00000171476		HOPX	chr4	56647988	56681899	-	protein_coding	No		M		M	M		M	M	M	M	M	M	M	M		M	M	-1.24259	-0.88106	-1.10415	-1.34812	-0.837846	-1.2597	-1.8337	-1.55514	-1.32956	-1.48675	-1.34661	-1.48334	-1.60506	-0.715647	-1.20331	-1.21237	1.25232e-05	0.000829232	0.000106381	2.18512e-09	0.000965493	7.09365e-07	6.36247e-09
fetus	ENSG00000171522		PTGER4	chr5	40679498	40693735	+	protein_coding	No									M		M	M	M	M				-0.781038	-0.487873	-0.710864	-0.908383	-0.591234	-0.912736	-0.973667	-1.13027	-0.985936	-1.03578	-1.10313	-1.14985	-1.26435	-0.437081	-0.946551	-0.948553	0.00643965	0.065386	0.00714714	0.000576528	0.0241505	0.000520969	0.0123186
fetus	ENSG00000171724		VAT1L	chr16	77788530	77980107	+	protein_coding	No								M										-0.620458	-0.288517	-0.72835	-0.714908	-0.419366	-0.71056	-1.10043	-0.92409	-0.709319	-0.782066	-0.741031	-0.968162	-0.926254	-0.205253	-0.627855	-0.687835	0.0079226	0.139412	0.000290268	0.000360192	0.0196979	0.000845816	0.000215896
fetus	ENSG00000171759		PAH	chr12	102836885	102958410	-	protein_coding	No								M	M				M					0.171059	0.444031	-0.136104	-0.450594	0.439469	-0.515929	-1.81942	-1.59678	-0.393284	-0.668772	-0.194547	-1.30778	-0.655054	0.955941	-0.366765	-0.448387	0.324483	0.105865	0.346231	0.0595586	0.0820911	0.0515048	0.000106294
fetus	ENSG00000171766		GATM	chr15	45361124	45402327	-	protein_coding	No								M										-0.706782	-0.336046	-0.536356	-0.849857	-0.39879	-0.680178	-1.07403	-0.772111	-0.807092	-0.948513	-0.914876	-0.797024	-0.982655	-0.194807	-0.627831	-0.699531	0.000382031	0.0458167	0.00484823	2.3373e-06	0.022304	0.000381997	3.9348e-05
fetus	ENSG00000171864		PRND	chr20	4721910	4728460	+	protein_coding	No		M	M	M	M	M	M			M	M	M		M		M	M	-1.16072	-1.08309	-1.10796	-1.23757	-1.06346	-1.06843	-1.158	-1.04836	-1.13203	-1.25416	-1.28543	-0.988999	-1.32247	-0.917202	-1.07267	-1.17486	0.000183299	0.000520604	0.00030591	1.39739e-05	0.000117776	6.86165e-05	0.00200651
fetus	ENSG00000171885		AQP4	chr18	26852038	26865818	-	protein_coding	No									M	M		M	M					-0.528335	-0.0733815	-1.00152	-0.772336	-0.326245	-0.911495	-1.47763	-1.52514	-1.40399	-1.0204	-1.39511	-1.60791	-1.11315	-0.366656	-0.701714	-0.657816	0.101705	0.410437	0.00374676	0.0109737	0.196339	0.00472942	0.00251062
fetus	ENSG00000172005		MAL	chr2	95025677	95053996	+	protein_coding	No										M								-0.0638375	0.549504	-0.268678	0.223918	-0.548237	-0.198108	-0.259733	-0.469224	-1.22429	0.685279	-0.0593263	0.126882	-0.49523	-0.882938	-0.0665043	-0.0652423	0.416879	0.00257724	0.256737	0.271539	0.0347037	0.296319	0.233221
fetus	ENSG00000172037		LAMB2	chr3	49121114	49133118	-	protein_coding	No								M			M	M	M	M				-0.943562	-0.591413	-0.90203	-0.935629	-0.553422	-0.927176	-1.25716	-0.962562	-0.882203	-1.05705	-1.04152	-1.0595	-1.09929	-0.451707	-0.769072	-0.885962	5.93267e-05	0.00516168	1.56191e-05	1.39482e-05	0.0094718	3.42551e-06	3.85062e-05
fetus	ENSG00000172197		MBOAT1	chr6	20102145	20212399	-	protein_coding	No								M						M				-0.65061	-0.0697446	-0.429436	-0.738286	-0.0994252	-0.592589	-1.15737	-0.858034	-0.650585	-0.838859	-0.87413	-0.926067	-1.02864	0.110601	-0.529396	-0.609541	0.00921349	0.389145	0.0527232	0.00153834	0.336933	0.00656658	0.000983105
fetus	ENSG00000172201		ID4	chr6	19837386	19840684	+	protein_coding	No								M			M			M				-0.596394	0.192432	-0.0241258	-0.825432	-0.0506295	-0.496799	-1.55922	-0.532819	0.199229	-1.08445	-0.908182	-0.692806	-1.12071	0.453036	-0.339887	-0.54715	0.0233928	0.260147	0.45381	0.00204513	0.426113	0.0219986	4.22702e-05
fetus	ENSG00000172340		SUCLG2	chr3	67360460	67654614	-	protein_coding	No					M			M		M	M	M	M	M				-0.93131	-0.498312	-0.787241	-1.08054	-0.551781	-0.80431	-1.25901	-0.99853	-1.00649	-1.18077	-1.16966	-1.01425	-1.1956	-0.263341	-0.745577	-0.905147	7.40557e-05	0.0110578	0.00054635	8.74175e-07	0.0066782	0.000198574	3.01589e-05
fetus	ENSG00000172568		FNDC9	chr5	157341600	157345721	-	protein_coding	No									M				M					-0.249012	-0.0852283	-0.517823	-0.660463	-0.174883	-0.671967	-0.920263	-1.1232	-0.598149	-0.75267	-0.756008	-1.13527	-0.833016	-0.262633	-0.48554	-0.912471	0.2128	0.380365	0.0343521	0.00430511	0.2678	0.00662895	0.00883275
fetus	ENSG00000173193		PARP14	chr3	122680618	122730840	+	protein_coding	No								M						M				-0.857904	-0.616844	-0.781398	-0.871416	-0.546611	-0.817877	-1.07377	-0.823295	-0.90898	-0.964328	-0.915188	-0.88989	-1.06552	-0.423752	-0.73126	-0.781891	3.58866e-05	0.00322836	0.000150549	8.15748e-06	0.00683695	2.05732e-05	0.000261827
fetus	ENSG00000173511		VEGFB	chr11	64234538	64238793	+	protein_coding	No								M					M					-0.711377	-0.473772	-0.680738	-0.809035	-0.48704	-0.754902	-1.08558	-0.971394	-0.61662	-0.914634	-0.884095	-1.00867	-0.874837	-0.221267	-0.685143	-0.778801	0.000573679	0.00257763	0.000240464	3.97117e-06	0.00058449	4.21434e-05	2.12533e-05
fetus	ENSG00000173557		C2ORF70	chr2	26562582	26579532	+	protein_coding	No								M			M		M	M				-0.821044	-0.00328309	-0.609828	-0.789052	0.0185674	-0.919874	-1.80193	-1.18307	-0.788378	-1.14457	-0.997964	-1.49501	-1.46365	0.495607	-0.521288	-0.660848	0.0135675	0.488527	0.0434367	0.00800395	0.487539	0.00094222	0.000276164
fetus	ENSG00000173597		SULT1B1	chr4	69721162	69787961	-	protein_coding	No									M	M		M	M	M				-0.925571	-0.705862	-0.917723	-0.908807	-0.741729	-0.920128	-0.774563	-1.04397	-1.04772	-0.924032	-1.00075	-1.05361	-1.04729	-0.77155	-0.887204	-0.940111	9.56261e-05	0.00453849	6.80824e-05	0.000130198	0.00162457	8.67916e-06	0.0152846
fetus	ENSG00000173641		HSPB7	chr1	16014028	16019594	-	protein_coding	No				M					M			M	M					-0.523008	-0.543378	-1.03795	-0.455558	-0.465074	-0.630973	-0.624673	-1.32513	-0.973168	-0.809948	-1.32898	-1.3551	-0.643158	-0.434782	-0.490567	-0.452956	0.0542918	0.0288484	0.000142573	0.0573457	0.0523411	0.0147506	0.0598051
fetus	ENSG00000173705		SUSD5	chr3	33150042	33219215	-	protein_coding	No									M			M	M					-0.610529	-0.118552	-0.607262	-0.701804	-0.260282	-0.843302	-0.963314	-1.46583	-0.923867	-0.815283	-1.11595	-1.5151	-0.869387	-0.0285429	-0.702306	-0.616936	0.0107142	0.318783	0.00613687	0.00221074	0.148509	0.000297138	0.00298912
fetus	ENSG00000173918		C1QTNF1	chr17	79022814	79049788	+	protein_coding	No								M			M	M		M				-0.969532	-0.42553	-0.872315	-0.901218	-0.672725	-0.836312	-1.02741	-0.790087	-0.938143	-1.10212	-1.20388	-0.958917	-1.18127	-0.0439062	-0.700239	-0.831547	0.000144648	0.0560798	0.000342108	0.00025906	0.00221125	0.000165793	0.000826124
fetus	ENSG00000173947		PIFO	chr1	111346288	111353013	+	protein_coding	No								M				M		M				-0.24011	0.225375	-0.46197	-0.75595	-0.0354553	-0.182721	-1.53701	-0.54208	-0.656621	-0.936757	-1.0551	-0.757628	-1.13519	0.575442	-0.204112	-0.296431	0.20316	0.256984	0.0845072	0.000515636	0.445586	0.243696	0.000773438
fetus	ENSG00000174348		PODN	chr1	53062052	53085502	+	protein_coding	No							M		M		M	M	M	M				-0.743465	0.168111	-0.562541	-0.946392	-0.273576	-1.42765	-1.19025	-1.45785	-0.898567	-1.2638	-1.41908	-1.60015	-1.4933	-0.361859	-0.864416	-0.93322	0.00911357	0.312349	0.0393484	0.000575627	0.180009	1.12094e-08	0.00153095
fetus	ENSG00000174371		EXO1	chr1	241847967	241895148	+	protein_coding	No								M										-0.704873	-0.280619	-0.570478	-0.795597	-0.381841	-0.718298	-1.21006	-0.817373	-0.495924	-0.930104	-0.905163	-0.841153	-0.997319	-0.101552	-0.572932	-0.690857	0.00684563	0.190821	0.0218668	0.00138311	0.0916276	0.00132422	0.000583374
fetus	ENSG00000174776		WDR49	chr3	167478684	167653983	-	protein_coding	No									M									-0.609247	-0.38391	-0.592165	-0.699701	-0.304354	-0.684052	-1.1187	-1.06979	-0.597282	-0.77208	-0.68628	-0.750743	-0.817886	-0.228017	-0.593573	-0.665592	0.0194786	0.069899	0.0118764	0.00429459	0.121004	0.00421863	0.00154064
fetus	ENSG00000174930		VN2R1P	chr3	156019646	156037647	+	unitary_pseudogene	No													M					-0.157006	0.0495568	-0.464659	-0.246208	-0.147043	-0.454729	-0.715948	-0.767302	-0.533546	-0.329764	-0.597209	-1.15652	-0.482017	-0.200529	-0.188276	-0.165545	0.244556	0.423086	0.0231613	0.125929	0.229621	0.0203218	0.0105751
fetus	ENSG00000174944		P2RY14	chr3	151212117	151278467	-	protein_coding	No														M				-0.830299	-0.697231	-0.736886	-0.925988	-0.655601	-0.778494	-0.855129	-0.817627	-0.847591	-0.9669	-0.94294	-0.767117	-1.01307	-0.457081	-0.806469	-0.903769	0.000105561	0.00245596	0.00147542	2.81705e-06	0.00172968	0.000107505	0.00819619
fetus	ENSG00000175287		PHYHD1	chr9	128920895	128942041	+	protein_coding	No		M		M			M	M	M	M	M	M	M	M				-1.01978	-0.470435	-1.06178	-0.916695	-0.598517	-1.03703	-1.35149	-1.08309	-1.12923	-1.22936	-1.32228	-1.4023	-1.21644	-0.25819	-0.774812	-0.801323	0.000206872	0.045483	5.47899e-05	0.000284083	0.00392822	9.14156e-06	0.000106225
fetus	ENSG00000175741		RWDD4P2	chr7	39854494	39855056	-	processed_pseudogene	No								F										0.26417	0.142604	0.398539	0.330243	0.368586	0.383444	1.27652	0.398118	0.09716	0.429564	0.663932	0.549505	0.563212	-0.125493	0.183453	0.102077	0.155015	0.291664	0.0665196	0.0788758	0.0538532	0.0408894	0.000696826
fetus	ENSG00000175832		ETV4	chr17	43527844	43579620	-	protein_coding	No								M										-0.704399	-0.589371	-0.609858	-0.76496	-0.56798	-0.719968	-1.01868	-0.835327	-0.615572	-0.839245	-0.838988	-0.86256	-0.805248	-0.392538	-0.615856	-0.741184	0.000835006	0.00286547	0.00388451	3.1326e-05	0.00168517	8.28386e-05	0.000186907
fetus	ENSG00000175946		KLHL38	chr8	123645527	123652950	-	protein_coding	No															M			-0.813416	-0.863706	-0.94634	-0.62118	-0.755439	-0.857055	-1.00731	-0.748159	-0.932557	-0.639943	-0.644348	-0.829066	-0.654299	-1.27266	-0.800288	-0.721941	0.00683809	0.0049071	0.00135338	0.0199662	0.0076681	0.00212921	0.00766339
fetus	ENSG00000176136		MC5R	chr18	13824155	13826743	+	protein_coding	No							M		M				M			M		-1.09666	-0.525624	-0.671463	-1.04047	-0.481571	-1.36798	-1.36426	-2.24259	-0.395468	-1.00038	-1.06913	-1.98744	-1.11918	-0.615361	-1.15021	-1.06257	0.00340963	0.100262	0.0347095	0.00244189	0.0987963	8.18982e-05	0.0127107
fetus	ENSG00000176244		ACBD7	chr10	15077523	15088776	-	protein_coding	No								M			M	M		M				-0.767871	-0.186177	-0.626359	-0.99252	-0.235378	-0.791665	-1.7848	-0.965296	-0.809594	-1.21454	-1.09838	-1.09012	-1.2002	0.11125	-0.629979	-0.829182	0.00757537	0.234373	0.0140567	8.55977e-05	0.178162	0.0012491	5.56437e-06
fetus	ENSG00000176381		PRR18	chr6	166305300	166308448	-	protein_coding	No								M						M				-0.306127	0.0836417	-0.802317	-0.63666	-0.120419	-0.796226	-1.85286	-0.926253	-0.894242	-0.816661	-0.522467	-1.11951	-1.08097	0.00227228	-0.65045	-0.757862	0.175867	0.405511	0.00341561	0.0101557	0.332853	0.00249457	3.41431e-06
fetus	ENSG00000176681		LRRC37A	chr17	46292733	46337794	+	protein_coding	No		F	F	F	F	F	F		F	F	F	F	F	F		F	F	1.46679	1.24726	1.3568	1.47935	1.29099	1.40587	1.35572	1.51324	1.32116	1.45992	1.54208	1.4384	1.49454	1.25907	1.37216	1.4015	5.44714e-06	0.000200469	2.29943e-05	5.25305e-07	2.43185e-05	1.63449e-06	0.0025332
fetus	ENSG00000176692		FOXC2	chr16	86567251	86569728	+	protein_coding	No		M	M	M	M	M	M				M	M		M		M	M	-1.11758	-1.22102	-1.05315	-1.16366	-1.0219	-1.12551	-1.20684	-0.98911	-0.857386	-1.27193	-1.33395	-1.10449	-1.29909	-0.962774	-1.07157	-1.15738	0.000713105	1.76887e-05	0.000348654	0.000103391	0.00045491	6.55548e-05	0.00614134
fetus	ENSG00000176728		TTTY14	chrY	18872501	19077416	-	lincRNA	Yes	S	M	M	M	M	M	M	M	M	M	M	M	M	M	M	M	M	-7.13766	-7.13811	-7.1383	-7.13806	-7.13807	-7.13767	-7.13772	-7.1377	-7.13826	-7.13805	-7.13806	-7.13753	-7.13786	-7.13783	-7.13766	-7.13803	0	0	0	0	0	0	0
fetus	ENSG00000176761		ZNF285B	chr19	44467641	44473227	+	unprocessed_pseudogene	No												F						0.569578	0.174865	0.520142	0.806786	0.326201	0.409229	0.663295	0.895205	0.589614	0.873228	1.01364	0.772062	0.736591	-0.301915	0.42415	0.611313	0.0202447	0.256707	0.027867	0.000316981	0.0859689	0.0443931	0.030461
fetus	ENSG00000176928		GCNT4	chr5	75025346	75030899	-	protein_coding	No												M		M				-0.565048	-0.610818	-0.578884	-0.766454	-0.550356	-0.592713	-0.924255	-0.746011	-0.794814	-0.921881	-1.00495	-0.719889	-1.01193	-0.184386	-0.720558	-0.586386	0.0316913	0.00742865	0.016117	0.000976659	0.0111323	0.0115104	0.00338172
fetus	ENSG00000177045		SIX5	chr19	45764785	45769226	-	protein_coding	No					M			M			M	M		M			M	-0.994006	-0.291073	-0.787917	-1.11245	-0.322523	-0.938795	-1.3815	-0.842619	-0.748221	-1.36279	-1.30998	-1.0639	-1.33715	0.0164936	-0.646696	-1.02531	0.00127468	0.192464	0.00357465	6.37592e-05	0.146279	0.00042723	0.000829706
fetus	ENSG00000177133		LINC00982	chr1	3059615	3068437	-	antisense	Yes	P	M			M		M	M	M		M	M	M	M			M	-1.10037	-0.485793	-0.944515	-1.06613	-0.439573	-1.13444	-1.93235	-1.37452	-0.857039	-1.33039	-1.1511	-1.56978	-1.35352	-0.0946933	-0.861611	-1.0595	0.000538299	0.0469952	0.00213471	0.000237747	0.0573709	2.47843e-05	4.42669e-06
fetus	ENSG00000177283		FZD8	chr10	35638249	35642278	-	protein_coding	No								M			M			M				-0.851855	-0.400949	-0.575949	-0.86587	-0.333713	-0.801956	-1.46543	-0.713369	-0.262814	-1.08422	-0.895317	-0.769116	-1.12034	0.0197621	-0.59922	-0.802798	0.00358183	0.075652	0.0225338	0.00157847	0.113497	0.000535108	0.000422094
fetus	ENSG00000177337		DLGAP1-AS1	chr18	3593732	3598352	+	antisense	Yes								M			M			M				-0.737264	-0.42039	-0.782666	-0.915718	-0.495187	-0.750565	-1.87212	-0.972431	-0.735236	-1.09061	-0.955004	-0.714794	-1.03973	-0.0912657	-0.679656	-0.886005	0.0102339	0.0706879	0.00245911	0.000197096	0.021098	0.00141967	1.98252e-07
fetus	ENSG00000177426		TGIF1	chr18	3411608	3459978	+	protein_coding	No								M										-0.655372	-0.339731	-0.561229	-0.755932	-0.393137	-0.574706	-1.02879	-0.565132	-0.56753	-0.848249	-0.76332	-0.588755	-0.884457	-0.147028	-0.529024	-0.666417	0.00275506	0.0709563	0.00648685	0.000182244	0.0306102	0.00217833	0.00022074
fetus	ENSG00000177462		OR2T8	chr1	247921018	247921956	+	protein_coding	No								M										-0.490374	-0.431105	-0.621617	-0.234079	-0.248258	-0.433308	-1.68822	-0.881794	-0.665516	-0.221453	0.0135452	-0.673347	-0.0531189	-0.404735	-0.411224	-0.106303	0.0729523	0.0830803	0.0125936	0.197562	0.196164	0.0555078	9.58725e-05
fetus	ENSG00000177508		IRX3	chr16	54283304	54286763	-	protein_coding	No								M										-0.401382	-0.426774	-0.750469	-0.866651	-0.582151	-0.884275	-1.68338	-0.536038	-0.876865	-1.13268	-1.23379	-0.873593	-1.12209	-0.162312	-0.418788	-0.874046	0.151368	0.147321	0.0113167	0.00582267	0.047119	0.00106476	6.8923e-06
fetus	ENSG00000177551		NHLH2	chr1	115836377	115843917	-	protein_coding	No									F									0.72337	0.616263	0.538838	0.704437	0.615478	0.802738	0.761763	1.01371	0.551115	0.74627	0.762299	0.974504	0.729375	0.662936	0.792078	0.736121	0.002089	0.0166453	0.012167	0.00402869	0.00980228	0.000738828	0.0146441
fetus	ENSG00000177807		KCNJ10	chr1	160037467	160070248	-	protein_coding	No		M			M		M	M	M	M	M	M	M	M				-1.08522	-0.594362	-0.858797	-1.15119	-0.454499	-1.05991	-1.64241	-1.21801	-1.14466	-1.34369	-1.26732	-1.29101	-1.43683	-0.385165	-0.863157	-0.979838	0.000110734	0.00816883	0.000786235	1.12715e-05	0.0452211	2.42132e-05	4.72105e-06
fetus	ENSG00000178125		PPP1R42	chr8	66964099	67056604	-	protein_coding	No								M			M			M				-0.616563	-0.218816	-0.702229	-0.782022	-0.15802	-0.546511	-1.44943	-1.05299	-0.799848	-1.06491	-1.08613	-1.12464	-1.13668	0.406107	-0.389778	-0.814297	0.0247429	0.22759	0.0113827	0.00385577	0.295332	0.0313414	0.000170629
fetus	ENSG00000178343		SHISA3	chr4	42397839	42402487	+	protein_coding	No											M	M						-0.61594	-0.376195	-0.658053	-0.845376	-0.494954	-0.564807	-1.03331	-0.694377	-0.754356	-1.01407	-1.18313	-0.657317	-0.908814	0.000341896	-0.505489	-0.703634	0.0238659	0.118298	0.0105234	0.0015407	0.0354814	0.0168904	0.0032877
fetus	ENSG00000178445		GLDC	chr9	6532464	6645650	-	protein_coding	No								M										-0.53657	-0.0824102	-0.487301	-0.709477	-0.210142	-0.582403	-1.02043	-0.755058	-0.700706	-0.80043	-0.83907	-0.813461	-0.871388	-0.0279688	-0.389687	-0.591331	0.00186791	0.32113	0.00778592	1.18789e-05	0.131464	0.000332232	3.73863e-05
fetus	ENSG00000178522		AMBN	chr4	70592256	70607288	+	protein_coding	No					M			M			M	M	M	M				-0.857781	-0.652986	-0.818374	-1.03303	-0.804589	-0.932141	-1.23192	-0.949044	-0.792693	-1.06675	-1.14078	-1.02932	-1.02776	-0.607875	-0.838669	-0.839903	0.00473863	0.0308068	0.00187084	0.000179288	0.00350996	0.000297978	0.000989625
fetus	ENSG00000178602		OTOS	chr2	240139026	240144562	-	protein_coding	No											M			M				-1.01336	-0.390507	-0.740585	-0.923911	-0.196632	-0.589906	-1.51244	-0.618793	-0.969217	-1.21557	-1.08664	-0.867232	-1.31069	0.459789	-0.573486	-0.610475	0.00317201	0.145167	0.0212244	0.00424209	0.274438	0.0358516	0.00173681
fetus	ENSG00000178752		FAM132B	chr2	238158982	238168900	+	protein_coding	No					M		M	M	M		M	M	M	M				-0.994123	0.213847	-0.676991	-1.01202	-0.30997	-1.21565	-1.47192	-1.75769	-0.872349	-1.25285	-1.2083	-1.8579	-1.36114	-0.0675476	-0.87205	-0.870965	0.00189412	0.247334	0.0106302	0.000173531	0.139287	2.25248e-05	0.000249185
fetus	ENSG00000178860		MSC	chr8	71841549	71844468	-	protein_coding	No									M		M	M	M	M				-0.235662	0.129036	-0.602084	-0.923239	-0.205829	-0.910909	-1.29784	-1.3535	-0.517103	-1.11848	-1.52404	-1.23589	-1.2988	0.118941	-0.556424	-0.695066	0.235396	0.391204	0.0414738	0.000542754	0.260928	0.000471056	0.00141961
fetus	ENSG00000179299		NSUN7	chr4	40749897	40809985	+	protein_coding	No								M			M			M				-0.785833	-0.306375	-0.649337	-0.872889	-0.441903	-0.760881	-1.3949	-0.915185	-0.469262	-1.02986	-0.978704	-0.967528	-1.09521	-0.0359677	-0.637094	-0.806179	0.00278431	0.126402	0.0087678	0.000272001	0.0260959	0.000765639	0.000288306
fetus	ENSG00000179314		WSCD1	chr17	5772234	6124427	+	protein_coding	No								M	M		M	M	M	M				-0.669078	0.00464067	-0.39025	-0.942075	-0.171814	-0.87573	-1.11429	-1.24169	-0.46239	-1.15754	-1.09884	-1.18593	-1.08236	0.142154	-0.650582	-0.818567	0.00335873	0.498926	0.0147194	4.18172e-05	0.201732	5.04127e-05	0.000377467
fetus	ENSG00000179546		HTR1D	chr1	23191895	23194729	-	protein_coding	No								M	M				M	M				-0.826659	-0.388363	-0.561787	-0.840076	-0.43013	-0.879185	-1.06286	-1.05227	-0.721384	-0.91773	-0.923143	-1.03664	-1.07911	-0.281121	-0.792195	-0.666696	0.000942244	0.109722	0.0278246	0.000321117	0.0583823	0.000132299	0.000610437
fetus	ENSG00000179627		ZBTB42	chr14	104800596	104804712	+	protein_coding	No								M										-0.622834	-0.154469	-0.577391	-0.715912	-0.275137	-0.635043	-1.07269	-0.667534	-0.59304	-0.886484	-0.857949	-0.805915	-0.947588	0.0801985	-0.458833	-0.595945	0.00651064	0.269665	0.00712041	0.00120723	0.107911	0.00136775	0.000514972
fetus	ENSG00000179761		PIPOX	chr17	28950513	29057220	+	protein_coding	No												M						-0.718561	-0.453796	-0.681643	-0.799725	-0.493715	-0.737833	-0.902012	-0.897659	-0.752075	-0.934838	-1.02846	-0.928462	-0.871257	-0.22074	-0.611177	-0.733709	0.000886505	0.0119348	0.000900071	9.10272e-06	0.00567096	0.000118722	0.000808301
fetus	ENSG00000180574		EIF2S3L	chr12	10505602	10523135	+	protein_coding	No		F	F	F	F	F	F	F	F	F	F	F	F	F	F	F	F	1.10091	1.06237	1.24555	1.15047	1.02271	1.13274	1.40922	1.24211	1.05988	1.24868	1.26758	1.316	1.23421	1.00221	1.06267	1.25641	0.000217362	8.54041e-05	1.01263e-06	6.06294e-06	1.88127e-05	9.11994e-06	5.11198e-05
fetus	ENSG00000180613		GSX2	chr4	54099523	54102505	+	protein_coding	No									M		M		M					-0.427442	0.152866	-0.308642	-0.70548	-0.0319167	-0.780917	-1.53641	-1.51555	-0.619185	-1.16452	-1.23888	-1.47655	-1.0451	0.24532	-0.431558	-0.790601	0.152722	0.414269	0.204696	0.0210946	0.444175	0.0125707	0.00402273
fetus	ENSG00000180769		WDFY3-AS2	chr4	84965682	85011277	+	processed_transcript	Yes	S							M										-0.702574	-0.597284	-0.638262	-0.834718	-0.519729	-0.604821	-1.10898	-0.666324	-0.714686	-0.870111	-0.803065	-0.708123	-0.836051	-0.338126	-0.625592	-0.714501	0.000669793	0.00173737	0.00146641	1.69993e-06	0.00557369	0.00252429	1.01788e-05
fetus	ENSG00000180801		ARSJ	chr4	113900284	113979727	-	protein_coding	No												M						-0.558501	-0.43353	-0.416392	-0.789297	-0.422646	-0.641917	-0.656309	-0.874002	-0.755911	-0.818793	-1.01917	-0.685281	-0.79609	-0.282414	-0.528685	-0.678179	0.0183662	0.0386111	0.0542107	0.000200858	0.0406053	0.00193954	0.0255579
fetus	ENSG00000181195		PENK	chr8	56436674	56446734	-	protein_coding	No									M									-0.667096	-0.461267	-0.653597	-0.81525	-0.576662	-0.78462	-0.638368	-1.08649	-0.656796	-0.89322	-0.967672	-0.991507	-0.900911	-0.538514	-0.76113	-0.860063	0.0134239	0.0848724	0.011032	0.00143152	0.0204105	0.00130825	0.0224084
fetus	ENSG00000181234		TMEM132C	chr12	128267403	128707915	+	protein_coding	No					M						M	M		M				-0.78977	-0.158033	-0.581538	-1.00372	-0.43303	-0.814172	-1.14391	-0.973939	-0.637578	-1.1823	-1.38868	-1.03567	-1.30045	-0.14904	-0.618743	-0.919524	0.00575475	0.275177	0.0172484	0.000350028	0.0538378	0.00195236	0.00510613
fetus	ENSG00000181371		OR5M8	chr11	56490435	56491370	-	protein_coding	No								F						F				0.770942	0.116649	0.542818	0.544764	0.181965	0.233951	1.42891	-0.151029	0.199131	0.861966	0.456613	0.539243	1.07463	-0.308975	0.138636	0.992466	0.000750981	0.31826	0.0179391	0.0180954	0.194282	0.171656	4.32757e-06
fetus	ENSG00000181381		DDX60L	chr4	168356735	168537786	-	protein_coding	No								M		M	M		M	M				-0.962219	-0.628344	-0.925591	-0.943989	-0.545399	-0.917555	-1.30227	-0.931998	-1.0551	-1.06478	-0.886771	-1.0747	-1.2676	-0.492406	-0.835296	-0.991543	4.92833e-05	0.0093448	0.000104243	2.52926e-05	0.0149769	5.32266e-05	5.02993e-05
fetus	ENSG00000181449		SOX2	chr3	181711924	181714436	+	protein_coding	No								M			M	M		M				-0.63544	-0.0304934	-0.452854	-0.861966	-0.19156	-0.645839	-1.43519	-0.784468	-0.237499	-1.10522	-1.07676	-0.819594	-1.07565	0.332907	-0.482388	-0.69907	0.017075	0.447542	0.0470512	0.000668841	0.234103	0.00406065	0.000132286
fetus	ENSG00000181577		C6ORF223	chr6	44000580	44005958	+	protein_coding	No		M		M	M		M	M			M	M	M	M				-1.3233	-0.763865	-1.12171	-1.09874	-0.700264	-1.14765	-2.13499	-0.904376	-1.05463	-1.41226	-1.31474	-1.38865	-1.33253	-0.473918	-0.891844	-0.976251	3.44481e-05	0.00948333	0.000432372	0.000129762	0.00799118	2.67782e-05	4.04792e-08
fetus	ENSG00000181649		PHLDA2	chr11	2928273	2929455	-	protein_coding	No												M						-0.277276	-0.26665	-0.533628	-0.806268	-0.434066	-0.529476	-0.635227	-0.760896	-0.855679	-0.770299	-1.27745	-0.827765	-0.771148	0.136542	-0.403724	-0.551396	0.183378	0.193796	0.0356467	0.000427735	0.056035	0.0172626	0.0645858
fetus	ENSG00000181965		NEUROG1	chr5	135534282	135535949	-	protein_coding	No		M					M	M			M			M				-1.13655	-0.675767	-0.776485	-0.842757	-0.665384	-1.00141	-1.66909	-0.894973	-0.473766	-1.00329	-0.839999	-0.845059	-1.14196	-0.782424	-0.780659	-0.843151	0.000210413	0.0147628	0.00972029	0.00470434	0.0187793	0.00030924	0.000134274
fetus	ENSG00000182050		MGAT4C	chr12	85955666	86838904	-	protein_coding	No								M										-0.519306	-0.228161	-0.33792	-0.455224	-0.191687	-0.587948	-1.01899	-0.75714	-0.303139	-0.56685	-0.515757	-0.868462	-0.700165	-0.250515	-0.539795	-0.564068	0.0223306	0.168652	0.0878546	0.0325316	0.204389	0.00551895	0.000984295
fetus	ENSG00000182580		EPHB3	chr3	184561784	184582409	+	protein_coding	No								M				M						-0.576455	-0.349837	-0.591425	-0.783786	-0.331768	-0.631196	-1.03528	-0.92039	-0.58312	-0.927278	-1.00362	-0.88773	-0.84844	-0.0914529	-0.51725	-0.696395	0.00361762	0.0505098	0.0011063	3.09241e-05	0.0508263	0.000927023	0.000281264
fetus	ENSG00000182612		TSPAN10	chr17	81637171	81648749	+	protein_coding	No								M						M				-0.486972	-0.0537573	-0.435261	-0.703221	-0.0698211	-0.532771	-1.34325	-0.716793	-0.692307	-0.985424	-0.819032	-0.834275	-1.12641	0.209457	-0.417922	-0.610929	0.0474565	0.412423	0.0572395	0.00486327	0.381357	0.0175234	0.000797017
fetus	ENSG00000182718		ANXA2	chr15	60347134	60402883	-	protein_coding	No											M	M		M				-0.824569	-0.340172	-0.591371	-0.931761	-0.404618	-0.488923	-1.07891	-0.563379	-0.716048	-1.08526	-1.09319	-0.662264	-1.133	0.281091	-0.514248	-0.666559	0.00168291	0.0952201	0.0162089	0.000176936	0.0499141	0.0225314	0.0022552
fetus	ENSG00000182732		RGS6	chr14	71932439	72566529	+	protein_coding	No								F										0.563667	0.0384336	0.309156	0.721586	0.11286	0.567787	1.18575	0.85801	0.22604	0.860264	0.856683	0.895892	0.845553	-0.282776	0.425967	0.621823	0.0163303	0.420768	0.0687334	0.00137763	0.295715	0.0085768	0.000481906
fetus	ENSG00000182870		GALNT9	chr12	132196372	132329349	-	protein_coding	No								M										-0.419463	-0.340247	-0.400349	-0.444317	-0.271659	-0.579794	-1.10614	-0.84278	-0.41273	-0.519853	-0.417973	-0.700945	-0.516974	-0.0554376	-0.531687	-0.382823	0.0335124	0.0732114	0.0163462	0.0182934	0.108407	0.0009144	0.000208152
fetus	ENSG00000182902		SLC25A18	chr22	17563439	17590994	+	protein_coding	No								M										-0.692131	-0.458563	-0.694158	-0.680174	-0.483797	-0.705917	-1.07638	-0.808503	-0.765802	-0.768734	-0.742348	-0.863712	-0.812026	-0.379455	-0.603708	-0.615869	0.00104303	0.0117271	0.000556854	5.04298e-05	0.00730664	0.000113968	2.28174e-05
fetus	ENSG00000182968		SOX1	chr13	112067647	112070488	+	protein_coding	No								M										-0.52204	-0.100935	-0.383543	-0.706801	-0.168796	-0.632379	-1.14515	-0.723017	-0.363347	-0.903159	-0.880402	-0.76851	-0.965144	0.106561	-0.464911	-0.620103	0.0307503	0.344135	0.0694134	0.00204135	0.246357	0.00283429	0.000660278
fetus	ENSG00000183196		CHST6	chr16	75472052	75495384	-	protein_coding	No								M										-0.356233	-0.133439	-0.430031	-0.544484	-0.070128	-0.544032	-1.08516	-0.72146	-0.499585	-0.761959	-0.856382	-0.855237	-0.803808	0.0796647	-0.294705	-0.544804	0.0721317	0.268553	0.0244224	0.00986837	0.361375	0.00653575	0.00083119
fetus	ENSG00000183346		C10ORF107	chr10	61662961	61766766	+	protein_coding	No					M			M	M		M	M	M	M				-0.814933	-0.504203	-0.874928	-1.11373	-0.401343	-0.875755	-1.86634	-1.37929	-0.953714	-1.3207	-1.27249	-1.38648	-1.33277	0.00411347	-0.778854	-0.949973	0.00389801	0.0380505	0.00336385	3.02765e-05	0.0804772	0.00092151	7.83106e-06
fetus	ENSG00000183580		FBXL7	chr5	15500196	15939795	+	protein_coding	No								M			M	M	M	M				-0.79551	-0.151451	-0.550248	-0.923274	-0.116605	-0.807002	-1.56169	-0.981749	-0.492287	-1.20286	-1.11699	-1.1367	-1.25706	0.332556	-0.582276	-0.834602	0.00263662	0.274736	0.0147647	0.000339193	0.315145	0.000419017	4.15445e-05
fetus	ENSG00000183691		NOG	chr17	56593699	56595590	+	protein_coding	No								M	M		M	M	M	M				-0.21113	0.0281447	-0.442029	-0.950714	0.0208706	-0.514589	-1.32856	-1.39363	-0.403082	-1.29248	-1.50592	-1.07063	-1.23791	0.49391	-0.36122	-0.873788	0.233961	0.460436	0.0646658	0.000436865	0.473402	0.0212488	1.4576e-05
fetus	ENSG00000183773		AIFM3	chr22	20965108	20981360	+	protein_coding	No										M	M	M		M				-0.711019	-0.534741	-0.988056	-0.957394	-0.671855	-0.801634	-1.00487	-0.855891	-1.21129	-1.09987	-1.31795	-0.994041	-1.14851	-0.496679	-0.727977	-0.964243	0.00599953	0.0196043	2.88431e-05	4.43569e-05	0.00304805	0.000493892	0.00487592
fetus	ENSG00000183798		EMILIN3	chr20	41359966	41366827	-	protein_coding	No		M			M		M	M	M		M	M	M	M			M	-1.07406	-0.39726	-0.916721	-1.14504	-0.55709	-1.13589	-1.48243	-1.36292	-0.961512	-1.30666	-1.31603	-1.30952	-1.37951	-0.346108	-0.824828	-1.06693	0.000230575	0.100206	0.00118519	7.00478e-05	0.0281934	2.87045e-05	0.00035983
fetus	ENSG00000183801		OLFML1	chr11	7485388	7511377	+	protein_coding	No														M				-0.852953	-0.686001	-0.689909	-0.888718	-0.634485	-0.771827	-0.842527	-0.813829	-0.822075	-0.927887	-0.991158	-0.862816	-1.02763	-0.575274	-0.752435	-0.85532	0.000296028	0.000690855	0.00318166	5.35108e-05	0.00272232	0.00028928	0.00701352
fetus	ENSG00000183873		SCN5A	chr3	38548057	38649673	-	protein_coding	No								M						M				-0.790181	-0.345586	-0.701089	-0.750084	-0.523683	-0.806478	-1.33423	-0.379634	-0.653066	-0.83596	-0.707254	-0.650043	-1.13734	-0.408578	-0.626089	-0.574723	0.00209149	0.116809	0.00784248	0.00183672	0.0164612	0.000157488	0.000353767
fetus	ENSG00000183878		UTY	chrY	13248379	13480673	-	protein_coding	No		M	M	M	M	M	M	M	M	M	M	M	M	M	M	M	M	-6.63575	-6.63587	-6.63554	-6.63557	-6.63573	-6.63513	-6.63576	-6.63518	-6.63503	-6.63553	-6.63556	-6.63508	-6.6354	-6.63559	-6.63555	-6.63542	0	0	0	0	0	0	0
fetus	ENSG00000184232		OAF	chr11	120210767	120230332	+	protein_coding	No		M			M			M			M	M		M				-1.14754	-0.649583	-0.920803	-1.14068	-0.536564	-0.92331	-1.38688	-0.808872	-0.908514	-1.3069	-1.1904	-0.914026	-1.26737	-0.160895	-0.757804	-0.930057	2.02068e-05	0.00224579	0.00023575	3.15225e-06	0.00940853	0.000120921	3.6678e-05
fetus	ENSG00000184254		ALDH1A3	chr15	100877714	100916626	+	protein_coding	No											M							-0.73349	-0.451306	-0.645904	-0.953304	-0.513782	-0.721813	-1.06687	-0.706517	-0.879427	-1.07802	-1.08848	-0.808869	-1.07502	-0.327901	-0.641439	-0.884662	0.0071979	0.0645187	0.0108281	0.000939047	0.0259427	0.00427993	0.00370779
fetus	ENSG00000184261		KCNK12	chr2	47516581	47570939	-	protein_coding	No								F										0.748194	0.473166	0.490497	0.646419	0.421249	0.645875	1.48883	0.632831	0.391179	0.769781	0.445587	0.731345	0.784467	0.118157	0.697203	0.5699	0.00178847	0.0256387	0.0160002	0.00244621	0.0354439	0.00294901	3.91476e-06
fetus	ENSG00000184363		PKP3	chr11	392614	404908	+	protein_coding	No											M							-0.305139	0.138691	-0.677509	-0.843574	-0.00637589	-0.729365	-1.11473	-1.12913	-0.787991	-1.09703	-1.26161	-1.23502	-1.13492	0.765134	-0.357974	-0.647568	0.177153	0.347804	0.0158485	0.00401572	0.480571	0.00772777	0.00800859
fetus	ENSG00000184371		CSF1	chr1	109910242	109930992	+	protein_coding	No							M				M		M	M				-0.98967	-0.774016	-0.946583	-0.955437	-0.702208	-1.03961	-1.1221	-0.957981	-0.989504	-1.00872	-0.979565	-1.07814	-1.19558	-0.767512	-0.873567	-0.999928	9.05076e-05	0.00095085	3.85285e-05	4.95388e-05	0.0028395	1.54426e-06	0.00109619
fetus	ENSG00000184785		SMIM10	chrX	134990938	134992473	+	protein_coding	No								M			M							-0.628643	-0.175769	-0.520889	-0.929505	-0.191543	-0.428866	-1.4428	-0.788339	-0.582288	-1.02332	-0.937715	-0.758285	-0.9232	0.382385	-0.435691	-0.66894	0.00507452	0.230689	0.0181373	6.1442e-06	0.198025	0.0244944	3.56596e-06
fetus	ENSG00000184923		NUTM2A	chr10	87225448	87236908	+	protein_coding	No					F		F			F	F	F	F	F		F	F	0.976471	0.949372	0.98813	1.0901	0.944364	1.01626	1.01589	1.07749	1.05302	1.07405	1.06117	1.06213	1.14807	0.889939	1.0091	1.04574	0.000494278	0.00118651	0.000322902	5.08161e-06	0.000272742	6.1222e-05	0.00948992
fetus	ENSG00000185100		ADSSL1	chr14	104724186	104747325	+	protein_coding	No		M			M		M	M	M	M	M	M	M	M		M		-1.08711	-0.976816	-0.991675	-1.08095	-0.900974	-1.01776	-1.28772	-1.10792	-1.03841	-1.12334	-1.05952	-1.13935	-1.1368	-0.759134	-1.07171	-0.998979	2.41338e-06	2.72202e-06	6.82721e-06	5.66053e-09	2.66818e-06	2.659e-07	4.90969e-06
fetus	ENSG00000185610		DBX2	chr12	45014672	45051099	-	protein_coding	No													M					-0.670319	-0.548886	-0.728116	-0.6458	-0.492488	-0.777302	-1.07794	-1.06485	-0.983572	-0.721132	-0.72595	-1.11014	-0.874742	-0.598205	-0.657059	-0.687537	0.0194076	0.0340523	0.00842042	0.0110964	0.0499614	0.00328988	0.00302969
fetus	ENSG00000185650		ZFP36L1	chr14	68787660	68796253	-	protein_coding	No								M			M	M		M				-0.83417	-0.47004	-0.697544	-0.9879	-0.479325	-0.837659	-1.28294	-0.844057	-0.757978	-1.14791	-1.12533	-0.947015	-1.16407	-0.153606	-0.667647	-0.887686	0.000471283	0.0445206	0.00110396	3.12359e-05	0.0337481	3.90267e-05	1.77725e-05
fetus	ENSG00000185739		SRL	chr16	4189374	4242080	-	protein_coding	No											M	M						-0.419	0.238808	-0.31238	-0.651132	-0.0241972	-0.139054	0.0681358	-0.0178312	-0.694612	-1.00685	-1.34765	-0.336442	-0.785128	0.710522	-0.147233	-0.237502	0.064153	0.200418	0.140286	0.0078356	0.458931	0.318199	0.493473
fetus	ENSG00000185829		ARL17A	chr17	46516702	46579722	-	protein_coding	No		F		F	F		F	F	F	F	F	F	F	F		F	F	1.24222	0.912832	1.09721	1.19224	0.973972	1.29083	1.42244	1.34982	1.04819	1.25354	1.22631	1.36834	1.30584	0.911158	1.16611	1.17532	3.43709e-06	0.000923357	3.40346e-05	1.78653e-06	3.91194e-05	1.44746e-08	0.000143834
fetus	ENSG00000185885		IFITM1	chr11	313506	315272	+	protein_coding	No		M			M				M		M	M	M	M			M	-1.03688	-0.90671	-0.969728	-1.04041	-0.886892	-0.946488	-0.860404	-1.02287	-0.998231	-1.12516	-1.20032	-1.03726	-1.08006	-0.766528	-0.913351	-1.03003	2.14229e-05	0.00015342	8.73679e-05	3.03441e-06	8.84393e-05	2.67579e-05	0.00936588
fetus	ENSG00000185985		SLITRK2	chrX	145817832	145825842	+	protein_coding	No									M				M					-0.590289	-0.184214	-0.281759	-0.73176	-0.194862	-0.792954	-0.966135	-1.06822	-0.717838	-0.875927	-0.847848	-1.06323	-0.94443	-0.161745	-0.649995	-0.660718	0.00714662	0.192979	0.132604	0.000189246	0.187153	6.06907e-05	0.00111872
fetus	ENSG00000186185		KIF18B	chr17	44924709	44947711	-	protein_coding	No							M	M	M		M		M	M				-0.928108	-0.41548	-0.712004	-0.92172	-0.481636	-1.01597	-1.44575	-1.09111	-0.556129	-1.09423	-1.03289	-1.09366	-1.13423	-0.275056	-0.747562	-0.87527	0.00219432	0.129499	0.00955033	0.00123019	0.0688189	2.10122e-05	0.000425776
fetus	ENSG00000186314		PRELID2	chr5	145471799	145835369	-	protein_coding	No								M	M		M	M	M	M				-0.781497	-0.411096	-0.595304	-0.973002	-0.517441	-0.838601	-1.19339	-1.12811	-0.592203	-1.11778	-1.12634	-1.06802	-1.21592	-0.156296	-0.747439	-0.857394	0.00262318	0.0675674	0.014212	1.84926e-05	0.0156436	0.000290727	0.000703351
fetus	ENSG00000186340		THBS2	chr6	169215780	169254044	-	protein_coding	No												M	M					-0.707752	-0.451336	-0.601624	-0.622821	-0.309019	-0.816516	-0.353718	-0.966492	-0.975124	-0.807251	-1.06713	-1.13071	-0.865009	-0.533073	-0.723283	-0.609055	0.00171499	0.0276105	0.00658217	0.00214728	0.0998469	0.000142294	0.12142
fetus	ENSG00000186369		LINC00643	chr14	62114353	62130962	+	lincRNA	Yes											F	F						0.743531	0.476366	0.580378	0.935221	0.450846	0.759412	0.161983	0.953649	0.567605	1.04992	1.1344	0.894197	0.803078	0.226822	0.656474	0.860305	0.00493789	0.0591269	0.0255564	0.000419399	0.0492709	0.00163333	0.301992
fetus	ENSG00000186638		KIF24	chr9	34252381	34329200	-	protein_coding	No								M			M			M				-0.720205	-0.133027	-0.669972	-0.79386	-0.214294	-0.668929	-1.46509	-0.705719	-0.635362	-1.02252	-0.95358	-0.717422	-1.05767	0.109637	-0.489779	-0.68095	0.0039925	0.319603	0.00475588	0.0015354	0.208973	0.000608344	5.59988e-05
fetus	ENSG00000186684		CYP27C1	chr2	127184120	127220078	-	protein_coding	No								M			M			M				-0.809121	-0.179894	-0.736106	-0.959541	-0.196601	-0.94903	-2.05351	-1.37505	-0.726791	-1.2833	-1.30888	-1.42709	-1.396	0.220152	-0.731425	-0.927065	0.0214273	0.292523	0.0200611	0.00498479	0.267754	0.00367505	0.000203936
fetus	ENSG00000187103		FUNDC2P3	chr6	146171315	146171847	+	processed_pseudogene	No		F																1.05276	0.258359	0.289571	0.542539	0.234799	0.230105	0.156477	0.881897	0.489861	0.35844	0.24525	0.310498	0.677725	0.33168	0.383817	0.265968	8.22781e-06	0.20564	0.190025	0.0130127	0.221337	0.22778	0.348805
fetus	ENSG00000187116		LILRA5	chr19	54307070	54313139	-	protein_coding	No		M	M	M	M	M	M			M	M					M	M	-1.0756	-1.13328	-1.09574	-1.07478	-1.08746	-1.06563	-1.06723	-1.07578	-1.09355	-1.0192	-1.03631	-0.989871	-1.03338	-1.06151	-1.0684	-1.03505	0.000581852	0.000129734	0.000157929	6.16059e-05	5.22622e-05	5.62616e-05	0.00739398
fetus	ENSG00000187243		MAGED4B	chrX	52061827	52069248	-	protein_coding	No							M											-0.393809	-0.184884	-0.791658	0.0667843	-0.161938	-1.23706	0.121947	-0.809066	-0.436194	-0.102271	-0.0532193	-0.117984	-0.0833284	0.446143	-0.484683	0.2119	0.0626684	0.262146	0.0081512	0.402467	0.299133	4.59407e-06	0.317617
fetus	ENSG00000187244		BCAM	chr19	44809059	44821420	+	protein_coding	No												M						-0.796368	-0.527862	-0.797257	-0.832263	-0.520486	-0.789961	-0.830387	-0.935734	-0.766383	-0.942827	-1.00535	-0.986688	-0.913337	-0.300131	-0.676555	-0.805932	0.000164626	0.00455252	0.000115293	4.19946e-05	0.00669437	1.99789e-05	0.0022547
fetus	ENSG00000187720		THSD4	chr15	71096952	71783383	+	protein_coding	No					M			M			M	M		M			M	-0.920593	-0.344785	-0.730874	-1.12647	-0.340547	-0.90763	-1.59147	-0.844199	-0.238914	-1.49921	-1.39171	-0.983914	-1.65155	0.243521	-0.83795	-1.05538	0.00426448	0.157501	0.00731052	0.000199284	0.131394	0.000801935	0.000356481
fetus	ENSG00000187773		FAM69C	chr18	74434099	74457944	-	protein_coding	No		M			M		M	M	M	M	M	M	M	M			M	-1.21391	-0.30717	-0.97393	-1.3265	-0.0806519	-1.41195	-2.6204	-1.82363	-1.18275	-1.73516	-1.81024	-2.06735	-1.93109	0.089527	-0.948222	-1.15295	0.00036393	0.106822	0.000973716	1.97473e-05	0.36855	7.35813e-06	1.26296e-08
fetus	ENSG00000187893		CXXC1P1	chrX	47707191	47753456	+	transcribed_unprocessed_pseudogene	No		M																-1.0988	-0.553402	0.0966142	0.15802	-0.104808	-0.322388	-0.0967562	-0.190399	-0.281898	0.0636755	1.02315	-0.449736	0.272186	-0.337304	0.261796	-0.265579	4.22998e-08	0.0328115	0.416808	0.322185	0.376177	0.148144	0.351282
fetus	ENSG00000188000		OR7D2	chr19	9185594	9188817	+	protein_coding	No		M	M	M	M	M	M		M	M	M		M		M	M	M	-1.36888	-1.29262	-1.3056	-1.16958	-1.21817	-1.27993	-1.33703	-1.34461	-1.17747	-1.18247	-1.14088	-1.40151	-1.20393	-1.40558	-1.27822	-1.32802	7.10299e-05	0.000287792	7.55816e-05	0.000260915	0.000152746	6.18529e-05	0.00456452
fetus	ENSG00000188051		TMEM221	chr19	17435509	17448567	-	protein_coding	No					M			M	M		M	M	M	M				-0.831692	-0.542237	-0.800231	-1.05366	-0.241398	-0.983668	-1.6685	-1.14356	-0.873828	-1.28184	-1.30605	-1.18406	-1.02046	0.104641	-0.530112	-0.950735	0.000767792	0.0177995	0.00143004	2.72099e-05	0.16174	2.68775e-05	9.6808e-08
fetus	ENSG00000188078		RP5-1119A7.11	chr22	36536656	36537604	-	unprocessed_pseudogene	No												F						0.0658045	0.054351	0.467987	0.435216	0.139859	0.313443	0.375817	0.455945	0.773748	0.515242	1.06253	0.659497	0.439825	-0.247831	0.219275	0.307235	0.388756	0.412175	0.047825	0.0460644	0.279632	0.075898	0.141844
fetus	ENSG00000188153		COL4A5	chrX	108439844	108697545	+	protein_coding	No		M			M		M	M			M	M	M	M			M	-1.32307	-0.523824	-0.940764	-1.20758	-0.381625	-1.1407	-1.95761	-1.06227	-1.02019	-1.44264	-1.21431	-1.21076	-1.72311	-0.167197	-0.867476	-1.08285	1.673e-05	0.0184252	0.000885238	7.07076e-05	0.0893925	2.32347e-05	5.31989e-07
fetus	ENSG00000188313		PLSCR1	chr3	146515180	146544864	-	protein_coding	No								M			M	M		M				-0.93725	-0.530471	-0.727241	-0.999409	-0.543894	-0.768586	-1.08006	-0.855264	-0.915752	-1.08585	-1.09147	-0.877147	-1.08383	-0.292985	-0.689756	-0.846457	9.4565e-06	0.0116662	0.00114176	6.35634e-07	0.00484612	0.000190427	0.000127046
fetus	ENSG00000188404		SELL	chr1	169690667	169711698	-	protein_coding	No		M	M	M		M				M					M		M	-1.11116	-1.24763	-1.12587	-0.963232	-1.08419	-0.890553	-0.590426	-0.713851	-1.20727	-0.950789	-0.951726	-0.890002	-0.89241	-1.15947	-0.950024	-1.02291	0.00010039	1.08295e-05	7.17918e-05	0.000342903	2.41285e-05	0.000578687	0.0969235
fetus	ENSG00000188487		INSC	chr11	15112424	15247208	+	protein_coding	No											M	M					M	-0.646637	-0.719033	-0.779682	-0.944118	-0.763607	-0.693888	-0.755669	-0.868485	-0.929171	-1.04281	-1.12794	-0.755932	-0.987757	-0.590046	-0.8485	-1.001	0.0204026	0.00815073	0.00342474	0.000166549	0.00207865	0.00499591	0.0314762
fetus	ENSG00000188643		S100A16	chr1	153606886	153613145	-	protein_coding	No										M		M						-0.879968	-0.888825	-0.952242	-0.950166	-0.847474	-0.782205	-0.83307	-0.865796	-1.01439	-0.993757	-1.08934	-0.877848	-0.954595	-0.617341	-0.79298	-0.813989	0.000100147	1.6387e-07	2.75938e-06	7.31551e-09	7.99548e-07	0.000126327	0.00105568
fetus	ENSG00000189014		FAM35DP	chr10	47689707	47730436	+	unprocessed_pseudogene	No															F			0.306324	0.634001	0.378509	0.174991	0.605394	0.517671	0.120113	0.387093	0.419034	0.223744	0.342506	0.527688	0.336203	1.00998	0.40232	0.404623	0.0975283	0.0093372	0.0838871	0.228794	0.00806246	0.00826083	0.34746
fetus	ENSG00000189067		LITAF	chr16	11547722	11636381	-	protein_coding	No								M			M	M		M				-0.76309	-0.248812	-0.601531	-0.885249	-0.163557	-0.649948	-1.54724	-0.856168	-0.642187	-1.16055	-1.11383	-0.893665	-1.24862	0.390691	-0.598115	-0.662378	0.00127418	0.122625	0.00244935	1.66834e-05	0.200764	0.00217793	2.87917e-07
fetus	ENSG00000189108		IL1RAPL2	chrX	104566315	105767829	+	protein_coding	No					F						F	F					F	0.75103	0.529279	0.620276	1.1366	0.527184	0.739359	0.902898	0.932188	0.651969	1.25882	1.27692	0.866816	1.06732	0.130512	0.657842	1.05098	0.00613147	0.0524594	0.0270471	7.03204e-05	0.0331363	0.00507673	0.0113216
fetus	ENSG00000189129		PLAC9	chr10	80131682	80145359	+	protein_coding	No											M	M						-0.861368	-0.656494	-0.824239	-0.935917	-0.643675	-0.711083	-0.94637	-0.688988	-0.970847	-1.02223	-1.00894	-0.798591	-0.962331	-0.311803	-0.648212	-0.830795	0.000385808	0.0060345	0.000420817	2.06715e-05	0.00193367	0.00109967	0.00209891
fetus	ENSG00000189229		AC069277.2	chr3	6490479	6736129	+	lincRNA	Yes	S							M	M						M			-0.329327	-0.908559	-0.725819	-0.816267	-0.980241	-0.61766	-1.1764	-1.08553	-0.591365	-0.750593	-0.656782	-0.523662	-0.800847	-1.08669	-0.784914	-0.786567	0.138029	0.000651042	0.0063574	0.00108232	1.97071e-05	0.010399	9.91698e-05
fetus	ENSG00000189238		LINC00943	chr12	126726270	126746252	+	lincRNA	Yes	S	M			M		M	M	M		M		M	M		M		-1.11614	-0.755111	-0.815074	-1.00059	-0.612251	-1.19734	-1.50676	-1.43953	-0.846719	-1.19024	-1.01651	-1.43791	-1.43722	-0.498842	-1.05204	-0.990198	0.000191429	0.0124653	0.0102361	0.000396448	0.0270723	2.79264e-06	1.43356e-05
fetus	ENSG00000189410		SH2D5	chr1	20719732	20732837	-	protein_coding	No									M				M					-0.182623	-0.00661366	-0.259345	-0.50607	-0.108908	-0.542085	-1.1629	-1.05362	-0.230603	-0.628558	-0.654131	-1.15711	-0.657631	0.0182077	-0.404884	-0.445952	0.251761	0.473228	0.145817	0.015561	0.317672	0.0151751	0.00131005
fetus	ENSG00000196169		KIF19	chr17	74326210	74355820	+	protein_coding	No		M			M		M	M			M			M				-1.26989	-0.376533	-0.941697	-1.09756	-0.337634	-1.03118	-1.91675	-1.0819	-1.03515	-1.42257	-1.32788	-1.17678	-1.48512	0.0992686	-0.664207	-0.869454	0.000133862	0.137853	0.00367595	0.000630766	0.159572	0.000431759	4.15524e-05
fetus	ENSG00000196352		CD55	chr1	207321508	207360966	+	protein_coding	No												M						-0.194035	0.0745244	-0.45623	-0.704892	-0.182165	-0.401497	-0.370553	-0.901101	-0.62316	-0.765401	-1.11398	-0.748277	-0.910486	0.395679	-0.354346	-0.509618	0.163736	0.364294	0.0194744	0.000182739	0.161017	0.022219	0.0983119
fetus	ENSG00000196436		NPIPB15	chr16	74377878	74392080	+	protein_coding	No					F		F		F	F	F	F	F	F			F	1.00651	0.852626	0.961899	1.14496	0.89837	1.00944	0.895002	1.14198	1.1182	1.16592	1.24368	1.14009	1.11241	0.822222	0.999092	1.01695	0.00161436	0.00695998	0.00126191	4.93667e-05	0.00181804	0.000387714	0.0191132
fetus	ENSG00000196549		MME	chr3	155024124	155183729	+	protein_coding	No		M		M	M		M	M	M		M	M	M	M		M	M	-1.31886	-0.902842	-1.12991	-1.42909	-0.952342	-1.28514	-1.63869	-1.56694	-0.94247	-1.58706	-1.62128	-1.56149	-1.73768	-0.80898	-1.1544	-1.32355	3.46694e-05	0.00847197	0.00057816	1.78436e-07	0.00191132	4.39739e-05	1.49709e-06
fetus	ENSG00000196550		FAM72A	chr1	206186179	206204414	-	protein_coding	No											M	M		M				-0.478183	-0.0651475	-0.324871	-0.842663	-0.286233	-0.624982	-0.914308	-0.864771	-0.377207	-1.07855	-1.14875	-0.906106	-1.11928	0.165105	-0.463816	-0.779993	0.051441	0.396863	0.11556	0.000904956	0.115803	0.00534847	0.0117443
fetus	ENSG00000196569		LAMA2	chr6	128883141	129516569	+	protein_coding	No											M	M	M	M				-0.930009	-0.824067	-0.921272	-0.96936	-0.808351	-0.914238	-1.03396	-0.985112	-0.973297	-1.03344	-1.08644	-1.03116	-1.11277	-0.699606	-0.888401	-0.943443	0.000221466	6.68127e-05	3.53505e-05	2.04742e-05	0.000188678	3.46152e-05	0.00135507
fetus	ENSG00000196747		HIST1H2AI	chr6	27808199	27808701	+	protein_coding	No					M						M	M		M				-0.854542	-0.380401	-0.956003	-1.05635	-0.591505	-0.664149	-0.955446	-0.609816	-0.873193	-1.05045	-1.13564	-0.558234	-1.02784	-0.135165	-0.67899	-0.749411	9.85977e-05	0.0982884	8.11066e-05	4.16239e-06	0.0102472	0.00267615	0.00156751
fetus	ENSG00000197153		HIST1H3J	chr6	27890382	27893106	-	protein_coding	No								M										-0.10009	-0.0234466	-0.0811926	0.0987866	-0.345973	0.98673	-1.14695	0.233962	0.253294	-0.527426	-0.527354	-0.0177062	0.296178	0.883791	0.278004	-0.231889	0.372269	0.479389	0.415853	0.377899	0.207203	0.000910935	9.35077e-05
fetus	ENSG00000197176		RP11-76E12.1	chr14	97632647	97686658	-	lincRNA	Yes	S										F	F						0.491589	0.295344	-0.0252559	0.985444	0.0810158	0.513484	0.23885	0.865173	0.361324	1.10753	1.18742	0.2662	0.980513	-0.275373	0.514893	0.692683	0.0348748	0.157089	0.477994	0.00026543	0.357608	0.0108785	0.180292
fetus	ENSG00000197181		PIWIL2	chr8	22275297	22357563	+	protein_coding	No		M	M	M	M	M	M		M	M	M	M	M	M	M	M	M	-1.17425	-1.2159	-1.21305	-1.12958	-1.1555	-1.16404	-1.25121	-1.22883	-1.16422	-1.17824	-1.2117	-1.23652	-1.09865	-1.18517	-1.15119	-1.15721	0.00015105	5.65812e-05	3.26377e-05	4.99952e-05	3.08228e-05	1.98595e-05	0.00290541
fetus	ENSG00000197299		BLM	chr15	90717327	90816165	+	protein_coding	No														M				-0.557264	-0.238255	-0.497437	-0.83521	-0.355631	-0.513479	-0.986421	-0.743972	-0.696824	-0.950317	-0.884371	-0.635069	-1.02597	-0.0422853	-0.535466	-0.685355	0.00671892	0.166525	0.0184091	4.37453e-05	0.0602284	0.00582856	0.000543021
fetus	ENSG00000197385		ZNF860	chr3	31981771	31991628	+	protein_coding	No								F			F	F						0.748984	0.469863	0.761339	0.921482	0.593807	0.722081	1.11252	0.919964	0.668581	1.03526	1.10506	0.918955	0.95117	0.229995	0.684579	0.831188	0.00142131	0.0518945	0.00125401	4.24409e-05	0.00854586	0.00121216	0.000713272
fetus	ENSG00000197415		VEPH1	chr3	157259742	157533619	-	protein_coding	No					M		M	M	M		M	M	M	M		M	M	-1.1807	-0.440075	-1.01629	-1.48445	-0.635704	-1.3484	-2.53597	-1.91418	-1.00973	-1.80485	-1.77207	-1.83349	-1.91229	-0.0594746	-1.1047	-1.33891	0.00222166	0.132701	0.00192023	2.18537e-05	0.0324166	7.46545e-05	1.99811e-08
fetus	ENSG00000197496		SLC2A10	chr20	46709487	46736347	+	protein_coding	No		M			M		M	M		M	M	M	M	M			M	-1.12191	-0.484131	-0.96007	-1.1271	-0.422266	-1.05954	-1.69302	-1.07412	-1.07398	-1.39658	-1.26226	-1.26981	-1.48529	-0.166498	-0.860418	-1.01066	0.000200255	0.040346	0.000230323	3.19884e-05	0.0535918	1.86249e-05	5.31906e-06
fetus	ENSG00000197565		COL4A6	chrX	108155607	108439497	-	protein_coding	No								M						M				-1.096	-0.71565	-0.902488	-1.01893	-0.57379	-0.983708	-1.54619	-0.919359	-0.897603	-1.14914	-1.00648	-1.05607	-1.30233	-0.369045	-0.831579	-0.965651	0.00115975	0.00976765	0.00284415	0.00176884	0.0342081	0.000905914	0.000943645
fetus	ENSG00000197594		ENPP1	chr6	131808016	131895155	+	protein_coding	No									M		M	M	M	M				-0.492751	-0.116054	-0.701307	-0.911528	-0.389796	-0.779577	-0.863392	-1.14359	-0.844392	-1.07065	-1.21049	-1.13827	-1.21866	0.0412013	-0.625286	-0.825286	0.0387319	0.332285	0.00570941	0.00020356	0.0493128	0.000376982	0.00400052
fetus	ENSG00000197702		PARVA	chr11	12377185	12530801	+	protein_coding	No												M						-0.757187	-0.240891	-0.475187	-0.853675	-0.262233	-0.672462	-0.569227	-0.708947	-0.712387	-0.981846	-1.00154	-0.75685	-0.990443	-0.240136	-0.593947	-0.651498	1.27246e-05	0.0986852	0.0115956	8.28402e-07	0.0605606	5.34767e-05	0.00770638
fetus	ENSG00000197901		SLC22A6	chr11	62936385	62984983	-	protein_coding	No		M	M	M	M	M	M			M	M	M	M	M		M	M	-1.9009	-1.79408	-1.62008	-1.93087	-1.42322	-1.59624	-1.9266	-1.46715	-2.14374	-2.09654	-2.29471	-1.6847	-2.1055	-1.06035	-1.59723	-1.72692	3.76664e-05	3.51605e-06	0.00019301	6.34919e-06	0.000488332	0.000157453	0.00159629
fetus	ENSG00000197915		HRNR	chr1	152212082	152224193	-	protein_coding	No		M	M	M	M	M	M		M		M		M		M	M	M	-1.33653	-1.27849	-1.25382	-1.16725	-1.17435	-1.40717	-1.47302	-1.38688	-0.97013	-1.23168	-1.28349	-1.44875	-1.25825	-1.42587	-1.24264	-1.30772	0.0002162	0.000327434	0.000131771	0.00055133	0.000426332	6.03549e-06	0.002451
fetus	ENSG00000197921		HES5	chr1	2528745	2530245	-	protein_coding	No					M		M	M	M		M	M	M	M			M	-0.981775	-0.7343	-0.96702	-1.26974	-0.819011	-1.07497	-1.55941	-1.43395	-0.92914	-1.4675	-1.629	-1.45301	-1.31412	-0.337803	-0.973778	-1.14428	0.00281203	0.0232862	0.00180815	1.87296e-05	0.00475009	0.000184403	0.000199033
fetus	ENSG00000197956		S100A6	chr1	153534599	153536244	-	protein_coding	No					M			M	M		M	M	M	M		M	M	-0.849668	-0.325525	-0.840566	-1.27415	-0.707356	-0.976934	-1.53242	-1.55598	-0.914986	-1.46272	-1.72673	-1.50355	-1.33202	0.133763	-1.0186	-1.04745	0.00157685	0.0928572	0.00158774	4.11903e-07	0.00101833	0.000187947	1.06246e-05
fetus	ENSG00000198075		SULT1C4	chr2	108377911	108388057	+	protein_coding	No					M			M			M	M		M				-0.959743	-0.476236	-0.787523	-1.03412	-0.474543	-0.90665	-1.37558	-0.907163	-0.899486	-1.15767	-1.08675	-0.944019	-1.24282	-0.202767	-0.756777	-0.8927	0.000119951	0.0349981	0.000912907	9.52496e-06	0.0335	2.21535e-05	4.2469e-05
fetus	ENSG00000198189		HSD17B11	chr4	87336610	87391386	-	protein_coding	No									M			M	M					-0.592218	-0.0435859	-0.413459	-0.869522	-0.2756	-0.660839	-0.483138	-1.34827	-0.609405	-0.981577	-1.056	-1.16665	-0.947445	0.24398	-0.708813	-0.795789	0.00780266	0.413861	0.0318747	9.89364e-05	0.0874712	0.00225255	0.0550326
fetus	ENSG00000198483		ANKRD35	chr1	145866560	145885866	-	protein_coding	No								M										-0.65756	-0.263192	-0.636206	-0.803433	-0.221013	-0.663091	-1.23169	-0.897193	-0.710006	-0.933618	-0.901756	-0.918117	-0.940106	-0.00637764	-0.548647	-0.755394	0.00151966	0.083866	0.000424754	1.54753e-05	0.101619	0.000361104	2.18012e-05
fetus	ENSG00000198526		PABPC1P2	chr2	146587506	146589310	+	processed_pseudogene	No								F				F						-0.128961	0.12573	0.615025	0.557028	0.419023	0.671186	1.18361	0.856469	0.847427	0.729265	1.08489	0.758457	0.513652	-0.0976903	0.284361	0.168106	0.330059	0.31645	0.0202142	0.0158612	0.0555885	0.00216928	7.04748e-05
fetus	ENSG00000198692		EIF1AY	chrY	20575725	20593154	+	protein_coding	No		M	M	M	M	M	M	M	M	M	M	M	M	M	M	M	M	-6.92675	-6.9326	-6.92822	-6.92864	-6.92986	-6.91659	-6.92596	-6.91898	-6.92435	-6.92825	-6.93007	-6.91854	-6.92483	-6.9177	-6.92015	-6.925	1.11022e-16	1.11022e-16	1.11022e-16	1.11022e-16	1.11022e-16	1.11022e-16	1.11022e-16
fetus	ENSG00000198759		EGFL6	chrX	13569605	13633575	+	protein_coding	No											M	M		M				-0.672836	-0.29344	-0.557242	-0.950573	-0.477268	-0.564094	-0.951651	-0.84661	-0.641433	-1.09871	-1.24451	-0.845508	-1.16549	0.0967903	-0.606236	-0.761089	0.0102428	0.176636	0.0307423	0.000329378	0.0357072	0.0144691	0.0114843
fetus	ENSG00000198796		ALPK2	chr18	58481247	58628957	-	protein_coding	No										M					M			-0.938539	-0.995015	-0.835897	-0.865704	-0.858898	-0.912406	-0.609631	-0.726041	-1.11568	-0.785254	-0.617721	-0.71065	-0.872259	-1.10896	-0.952655	-0.944841	0.000460845	0.000529952	0.0027495	0.000856756	0.00171176	0.000118575	0.0665996
fetus	ENSG00000198848		CES1	chr16	55802851	55833337	-	protein_coding	No					M		M		M	M	M	M	M	M		M	M	-1.07432	-0.577608	-1.02074	-1.15874	-0.745382	-1.1522	-1.27021	-1.26731	-1.2644	-1.30451	-1.36326	-1.30501	-1.4123	-0.693107	-1.05296	-1.14926	0.00156175	0.0651532	0.00129827	0.000214679	0.0115902	0.00010659	0.00330089
fetus	ENSG00000199059		MIR135B	chr1	205448291	205448403	-	miRNA	No					F													0.411676	-0.0371326	0.0497342	1.10941	0.271769	0.42607	0.697131	0.609226	0.919789	-0.24424	-0.297513	0.233149	0.220058	-0.617559	0.336836	0.564408	0.0185486	0.433062	0.439615	1.69215e-08	0.0793678	0.050957	0.00121087
fetus	ENSG00000199172		MIR331	chr12	95308410	95308520	+	miRNA	No									F									0.257042	0.117141	0.450254	0.709494	0.381582	0.307497	0.829399	1.15666	0.187265	0.548297	0.852378	0.794211	0.206869	-0.106559	0.180938	0.632413	0.141393	0.312651	0.0648923	0.000817445	0.0535311	0.118424	0.00024574
fetus	ENSG00000200966		RN7SKP87	chr9	100581079	100581379	-	misc_RNA	No												F						0.38361	0.205256	0.56515	0.819073	0.324916	0.540194	0.693213	0.722966	0.701655	0.73604	1.5414	0.927372	0.888904	0.293518	0.376685	0.605416	0.070407	0.228179	0.0295636	0.000708358	0.0978043	0.0188664	0.0285798
fetus	ENSG00000201496		RN7SKP275	chr4	5458581	5458881	-	misc_RNA	No														F				0.579481	0.2943	0.309818	0.913784	0.408465	0.274915	0.240307	0.249445	0.671834	0.89746	0.747279	0.289348	1.13237	-0.35838	0.299864	0.592998	0.00727675	0.125925	0.131327	0.000424772	0.0360577	0.123134	0.219409
fetus	ENSG00000202314		SNORD6	chr11	93731502	93731574	-	snoRNA	No												F						0.857514	0.727025	0.814122	0.853677	0.688422	0.709454	0.756957	0.627276	0.82104	0.944772	1.06893	0.597545	0.890906	0.500645	0.717376	0.723903	0.000165148	0.00218121	0.000319121	3.77709e-05	0.00144209	0.00125799	0.0109193
fetus	ENSG00000203797		DDO	chr6	110391771	110415562	-	protein_coding	No								M										-0.768442	-0.65037	-0.810617	-0.634115	-0.538367	-0.760067	-1.05271	-0.83578	-0.788852	-0.682489	-0.616852	-0.928117	-0.688975	-0.59219	-0.702821	-0.669008	0.00171682	0.00608252	0.000364483	0.00363604	0.0174254	0.000355567	0.000475442
fetus	ENSG00000203819		HIST2H2BC	chr1	149850193	149850772	-	processed_pseudogene	No									F			F	F					0.798524	0.255516	0.607995	0.70174	0.394626	0.853507	0.834445	1.06054	0.754955	0.84004	1.01711	1.09835	0.901661	0.160999	0.625915	0.592426	0.00121275	0.207391	0.0149983	0.00397108	0.0803475	0.000127617	0.0133383
fetus	ENSG00000203825		RP11-744H18.1	chr1	143541768	143572834	+	unprocessed_pseudogene	No			F	F	F					F	F	F	F	F			F	0.636192	1.10417	1.1864	1.28472	0.946719	0.770881	0.571272	0.96561	1.51564	1.44557	1.45363	1.21592	1.33424	0.0913226	0.921035	1.05351	0.0162803	7.79295e-05	0.000102071	1.26607e-05	0.000451349	0.00610885	0.0506572
fetus	ENSG00000203952		CCDC160	chrX	134237047	134246207	+	protein_coding	No								M										-0.437256	-0.122129	-0.440094	-0.74508	-0.260696	-0.443115	-1.57328	-0.83161	-0.486349	-0.843754	-0.708951	-0.833821	-0.963319	0.238141	-0.434998	-0.718128	0.0629611	0.31606	0.0610624	0.000590286	0.122044	0.0436946	1.94624e-06
fetus	ENSG00000204071		TCEAL6	chrX	102140476	102142970	-	protein_coding	No									M				M					-0.245557	-0.0587579	-0.113466	-0.447721	-0.0700642	-0.493946	-0.594695	-1.09912	-0.199396	-0.515521	-0.504395	-1.02331	-0.539834	0.204816	-0.430237	-0.537071	0.14776	0.379697	0.288483	0.0304136	0.358841	0.0144275	0.0231128
fetus	ENSG00000204347		BTBD17	chr17	74356416	74361946	-	protein_coding	No		M			M		M	M	M		M	M	M	M		M	M	-1.46213	-0.394816	-0.995698	-1.65383	-0.48814	-1.50007	-2.72245	-2.09	-1.02419	-2.07944	-1.94842	-2.06775	-2.12955	0.293049	-1.13774	-1.34051	0.000201132	0.0921217	0.00246004	1.55633e-06	0.0521238	8.03859e-06	3.3501e-09
fetus	ENSG00000204655		MOG	chr6	29656981	29672372	+	protein_coding	No						F												0.171652	-0.271615	-0.361838	0.274156	1.29805	-0.495682	1.21429	-0.0853965	-0.964231	0.522572	0.390233	0.195718	0.158087	-0.432777	-0.126877	0.0827953	0.326158	0.116811	0.170546	0.238132	6.96191e-05	0.0767014	0.00106746
fetus	ENSG00000204682		CASC10	chr10	21492658	21497262	-	protein_coding	No								M										-0.413356	-0.0685778	-0.308152	-0.613616	-0.0966108	-0.463714	-1.04668	-0.439361	-0.277759	-0.759031	-0.774888	-0.557948	-0.708964	0.273797	-0.199769	-0.499204	0.0209652	0.356179	0.0578704	0.000655494	0.297886	0.00377719	5.71759e-05
fetus	ENSG00000204791		CTD-3065J16.6	chr8	144049129	144051522	+	antisense	Yes					F			F	F		F	F	F	F			F	1.02016	0.687115	0.6818	1.12094	0.652047	0.992051	1.52397	1.19284	0.712623	1.16898	1.08332	1.29835	1.22945	0.329128	0.971727	1.04782	0.00112421	0.0166981	0.015575	8.65467e-06	0.0114562	0.000456408	0.0003237
fetus	ENSG00000204792		LINC01291	chr2	74918148	74938418	+	lincRNA	Yes		M	M	M	M	M	M	M	M	M	M	M	M	M	M	M	M	-4.2946	-3.79637	-4.26529	-3.80027	-3.64539	-4.48078	-5.04456	-5.53453	-3.80557	-3.85382	-3.84819	-5.48744	-4.12648	-4.12959	-4.34672	-4.14834	1.82766e-10	3.60508e-07	4.95742e-11	4.489e-09	4.07519e-08	8.88178e-16	9.99766e-09
fetus	ENSG00000204832		ST8SIA6-AS1	chr10	17386936	17413503	+	antisense	Yes			M															-0.928636	-1.02115	-0.962546	-0.824233	-0.905023	-0.828866	-0.945937	-0.861724	-0.886057	-0.861113	-0.838339	-0.886411	-0.770946	-0.935522	-0.875618	-0.906178	0.000459727	0.000153214	0.000167283	0.00127766	0.000353912	0.000859369	0.00472839
fetus	ENSG00000204936		CD177	chr19	43353659	43363172	+	protein_coding	No		M		M	M	M	M	M	M		M	M	M	M		M	M	-1.39368	-1.09134	-1.28993	-1.52759	-1.08804	-1.2323	-1.64826	-1.44549	-1.23594	-1.65984	-1.61531	-1.66736	-1.71842	-0.859183	-1.23966	-1.46839	6.67901e-05	0.00278344	0.000204135	2.07641e-06	0.000557906	6.62087e-05	0.000515232
fetus	ENSG00000204950		LRRC10B	chr11	61508800	61511018	+	protein_coding	No					M		M	M	M		M	M	M	M			M	-1.04276	-0.24626	-0.857546	-1.16366	-0.157473	-1.15644	-2.00031	-1.57714	-0.707276	-1.51789	-1.44147	-1.54847	-1.72249	0.0418914	-0.702081	-1.07287	0.00169787	0.20644	0.00262243	0.000141117	0.2585	4.00287e-05	1.99667e-06
fetus	ENSG00000205277		MUC12	chr7	100969623	101018949	+	protein_coding	No								M				M						-0.482337	-0.0582787	-0.291865	-0.757924	0.0600221	-0.603882	-1.14816	-0.936478	-0.463764	-0.97069	-1.11524	-0.887611	-0.829269	0.495439	-0.423653	-0.610471	0.068269	0.41387	0.161987	0.00278091	0.426433	0.0128911	0.000885274
fetus	ENSG00000205325		AC005863.1	chr17	14767583	14780203	-	lincRNA	Yes	S				M							M		M				-0.3464	-0.0261522	-0.47769	-1.08757	-0.441138	-0.0618202	-0.436186	-0.331625	-0.926125	-0.908843	-1.31266	-0.119515	-1.02278	0.494009	-0.0193895	-0.402268	0.144622	0.460863	0.0537231	1.76491e-05	0.0653129	0.393331	0.211288
fetus	ENSG00000205364		MT1M	chr16	56632233	56633986	+	protein_coding	No				M	M		M	M	M	M	M		M	M		M		-0.941054	-0.55925	-1.21541	-1.15296	-0.582615	-1.43624	-2.02954	-1.65739	-1.57032	-1.33543	-1.05207	-1.60646	-1.46621	-0.789967	-1.13346	-1.06495	0.00520165	0.0344046	0.000240659	2.284e-05	0.0333531	5.97586e-07	7.99666e-08
fetus	ENSG00000205403		CFI	chr4	109740694	109802179	-	protein_coding	No		M	M	M	M	M	M			M	M	M		M	M	M	M	-1.36258	-1.37256	-1.28813	-1.31934	-1.22126	-1.10783	-1.3196	-1.03044	-1.44057	-1.32779	-1.35158	-1.14169	-1.44735	-1.13539	-1.1688	-1.25352	1.5088e-05	1.44417e-05	3.42107e-05	1.77667e-05	3.32052e-05	0.000160205	0.00105887
fetus	ENSG00000205662		RP11-706O15.7	chrX	3929869	3937855	-	lincRNA	Yes	S	F	F	F	F	F	F	F	F	F	F	F	F	F	F	F	F	2.77319	2.19201	2.37047	2.54519	2.03668	2.67897	3.27202	4.04428	2.53252	2.567	2.71838	3.62478	2.47458	2.15692	2.81631	2.5608	7.55021e-12	1.8881e-07	1.28991e-07	1.09206e-09	1.18257e-07	3.10295e-11	1.98969e-15
fetus	ENSG00000205663		RP11-706O15.5	chrX	3891438	3920746	-	lincRNA	Yes	H	F	F	F	F	F	F	F	F	F	F	F	F	F	F	F	F	4.40649	3.74506	4.2168	4.11486	3.60458	4.35836	5.01785	5.18504	4.40936	4.21834	4.1731	4.99701	4.26995	3.76051	4.21701	4.22069	4.49748e-12	8.71918e-09	1.03575e-12	1.84954e-11	5.38275e-09	6.39953e-15	1.97209e-14
fetus	ENSG00000205664		RP11-706O15.1	chrX	3817528	3843857	-	lincRNA	Yes					F			F	F		F	F	F	F			F	0.969144	0.840187	0.966234	1.00299	0.8566	0.962026	1.09265	1.07402	0.995926	1.05162	1.09121	1.07784	1.04352	0.813436	0.951391	1.0052	3.32512e-06	1.73604e-05	5.28613e-06	5.9934e-08	3.77563e-06	2.06298e-07	8.35283e-05
fetus	ENSG00000205795		CYS1	chr2	10056780	10080944	-	protein_coding	No											M	M		M				-0.557045	-0.164572	-0.506192	-0.667117	-0.247615	-0.634732	-0.977564	-0.595355	-0.751894	-1.00031	-1.21268	-0.82531	-1.09672	0.258805	-0.433416	-0.39594	0.0125435	0.240049	0.0287777	0.00256216	0.138804	0.00210323	0.000346864
fetus	ENSG00000205929		C21ORF62	chr21	32790674	32813743	-	protein_coding	No							M	M			M	M	M	M				-0.857404	-0.0818011	-0.627592	-0.922383	-0.181396	-1.06296	-1.74816	-1.37685	-0.80056	-1.31402	-1.46528	-1.51718	-1.57394	0.196453	-0.810557	-0.866884	0.0142433	0.40362	0.0375439	0.00470222	0.294918	0.000621511	0.00059234
fetus	ENSG00000206159		GYG2P1	chrY	12354416	12420456	-	transcribed_unprocessed_pseudogene	No		M	M	M	M	M	M	M	M	M	M	M	M	M	M	M	M	-3.84898	-3.86654	-5.12123	-4.91045	-4.40156	-3.90015	-2.99578	-4.94998	-5.57637	-4.95498	-4.92911	-4.55482	-3.54887	-5.31031	-3.51507	-5.06824	0	0	0	0	0	0	0
fetus	ENSG00000206538		VGLL3	chr3	86937969	86991119	-	protein_coding	No								M										-0.669695	-0.430644	-0.47986	-0.800347	-0.467595	-0.624613	-1.14691	-0.856119	-0.596504	-0.882903	-0.832602	-0.825915	-0.936066	-0.299808	-0.666303	-0.738792	0.00624643	0.0546052	0.0421108	0.000130864	0.0249679	0.00309133	0.000162653
fetus	ENSG00000207205		RNVU1-15	chr1	144412576	144412740	+	snRNA	No								M										-0.870436	-0.761012	-0.377959	-0.532326	-0.820921	-0.480839	-1.08683	-0.156941	-0.764271	-0.308579	-0.300492	-0.246411	-0.640736	-0.232023	-0.564262	-0.596224	0.000872738	0.00580734	0.166342	0.0498489	0.000355734	0.0408489	0.000618853
fetus	ENSG00000207249		SNORA72	chr2	104733234	104733362	+	snoRNA	No									M									-0.554485	-0.898034	0.0185165	-0.530079	-0.207207	-0.536849	-0.670588	-1.0947	0.185283	-0.260544	-0.170348	-0.621143	-0.768611	-0.150796	-0.855671	-0.419562	0.0320929	0.00075952	0.494042	0.0173473	0.229215	0.0516297	0.0358147
fetus	ENSG00000211445		GPX3	chr5	151020438	151028993	+	protein_coding	No								M										-0.821218	-0.409909	-0.638137	-0.502483	-0.422819	-0.775831	-1.33413	-0.696207	-0.570783	-0.605837	-0.499272	-0.758715	-0.744758	-0.302583	-0.595483	-0.247589	0.000870101	0.0795275	0.00500482	0.0152169	0.050363	0.00019922	0.000177418
fetus	ENSG00000211448		DIO2	chr14	80197527	80387757	-	protein_coding	No			M				M		M				M		M	M		-0.933482	-1.04197	-0.856081	-0.814184	-0.868872	-1.04428	-1.12399	-1.15814	-0.823488	-0.823726	-0.780539	-1.17907	-0.856606	-1.1528	-1.01317	-0.907931	0.00169254	0.000122876	0.00301136	0.00253807	0.00122918	4.55632e-05	0.00247859
fetus	ENSG00000211553		AC253576.2	chr4	136461	136568	+	miRNA	No		F		F	F		F	F	F	F	F	F	F	F			F	1.05441	0.895496	1.08545	1.07169	0.867608	1.05942	1.28044	1.33098	1.10741	1.12351	1.17361	1.28559	1.1249	0.858397	0.980442	1.08059	0.000332146	0.00244145	8.56308e-05	3.28869e-05	0.00111635	4.47719e-05	0.000605975
fetus	ENSG00000211899		IGHM	chr14	105854220	106235572	-	IG_C_gene	No				M	M		M	M	M	M	M	M	M					-0.969451	-0.809859	-1.19365	-1.05057	-0.76157	-1.33525	-1.61598	-1.67838	-1.26036	-1.15389	-1.33569	-1.87707	-1.23163	-0.647245	-0.98995	-1.06107	0.00435131	0.0176176	0.000330526	0.000870352	0.0161852	2.13219e-06	0.000393091
fetus	ENSG00000212237		RNA5SP18	chr1	228647912	228648032	-	rRNA	No										F								0.142567	0.147112	0.280651	0.663752	0.259248	-0.363562	-0.767418	-0.889492	1.42925	0.888232	1.04924	-0.859821	0.771708	-0.713171	-0.0457238	0.14548	0.299832	0.321048	0.174664	0.0103402	0.177031	0.102499	0.0785459
fetus	ENSG00000213025		COX20P1	chr10	68632371	68632727	+	processed_pseudogene	No		F		F	F	F	F	F	F		F	F	F			F	F	1.13629	1.00356	1.29329	1.13984	1.08903	1.17848	1.46127	1.37771	1.11721	1.22505	1.38476	1.3628	1.10383	1.0236	1.09211	1.15569	0.000840195	0.00401706	4.4535e-05	0.000249554	0.000407087	8.7381e-05	0.000646666
fetus	ENSG00000213109		RP11-55K22.2	chr6	136900233	136901529	-	transcribed_processed_pseudogene	No												F						-0.563074	-0.259984	0.146114	0.159122	0.0710065	0.05176	-0.390655	1.02516	0.487756	0.302225	1.44961	0.746552	0.55599	-0.421166	0.349776	0.17406	0.0122642	0.209569	0.344787	0.300353	0.416102	0.417967	0.14645
fetus	ENSG00000213148		AC073465.1	chr2	173431349	173431812	-	processed_pseudogene	No													F					0.49426	0.378443	0.543027	0.504335	0.367505	0.538743	0.853833	0.886238	0.461584	0.597204	0.683809	1.01992	0.601023	0.319249	0.500528	0.669956	0.0129185	0.0349979	0.00763727	0.0100451	0.0364252	0.00291141	0.000450987
fetus	ENSG00000213179		RPL17P41	chr17	67784753	67785293	+	processed_pseudogene	No								F										0.586272	0.420933	0.574268	0.629228	0.4591	0.695632	1.02173	0.843743	0.51581	0.723031	0.838108	0.855367	0.687772	0.418269	0.625414	0.61411	0.0113228	0.0585599	0.0137393	0.00372541	0.0302613	0.00114036	0.000718106
fetus	ENSG00000213218		CSH2	chr17	63872012	63881863	-	protein_coding	No															M			-0.141484	-0.446319	-0.291335	0.161231	-0.50749	-0.919002	-0.429473	0.25834	0.151966	-0.204028	0.224699	-0.223677	-0.398438	-1.33705	-0.659226	-0.945147	0.287465	0.0853376	0.170109	0.274539	0.0205025	1.71658e-06	0.0609508
fetus	ENSG00000213318		RP11-331F4.1	chr16	75192465	75193247	-	processed_pseudogene	No		M	M	M	M	M	M	M	M	M	M	M	M	M	M	M	M	-3.20973	-3.65913	-2.59691	-2.91548	-3.25059	-2.69636	-2.61909	-2.39738	-2.32419	-2.76306	-3.19354	-2.25939	-2.81238	-2.71416	-3.07509	-2.48943	-2.22045e-16	-2.22045e-16	1.89888e-09	-2.22045e-16	-2.22045e-16	1.11022e-16	-2.22045e-16
fetus	ENSG00000213461		RP13-235E23.1	chr6	41308166	41308565	-	processed_pseudogene	No													F					0.434558	-0.695823	0.693804	0.251949	-0.203119	0.484843	0.334945	0.2666	-0.104442	0.0617347	0.866179	1.3137	0.100992	-0.438453	-0.243066	-0.418613	0.0997846	0.0255715	0.0192006	0.234048	0.286757	0.0541302	0.201385
fetus	ENSG00000213480		RP11-364P2.2	chr4	121369433	121370345	-	processed_pseudogene	No								F										0.334952	0.269021	0.775941	0.480522	0.289253	0.415981	1.43164	0.896294	0.669813	0.674052	0.576436	0.957947	0.530844	0.169196	0.361533	0.629965	0.126627	0.163893	0.00256992	0.0373268	0.138011	0.0548264	2.96823e-05
fetus	ENSG00000213704		EEF1A1P15	chrX	98389512	98390919	+	processed_pseudogene	No									F				F					0.330346	-0.143961	0.486042	0.221917	0.00019297	0.377643	0.85819	1.05799	0.41892	0.31324	0.647904	1.08968	0.773908	-0.303458	0.168273	0.262577	0.103706	0.332247	0.0446635	0.18246	0.490436	0.0677901	0.00310486
fetus	ENSG00000213735		ANAPC10P1	chr1	52253621	52254176	+	processed_pseudogene	No						F												0.394726	-0.216009	0.387417	0.586041	1.13138	0.552626	0.409053	0.394885	0.463084	0.533057	0.537179	0.521665	0.250756	0.236043	0.0564011	0.260892	0.12515	0.338411	0.163208	0.0359132	0.000307757	0.0316494	0.126087
fetus	ENSG00000213853		EMP2	chr16	10528422	10580698	-	protein_coding	No		M			M			M	M		M	M	M	M				-1.06571	-0.532027	-0.892675	-1.19817	-0.432539	-0.928189	-1.73825	-1.13557	-0.91334	-1.35708	-1.23321	-1.19908	-1.42054	0.0692329	-0.792884	-0.989572	2.22281e-05	0.0166186	0.000216455	2.02962e-07	0.0330628	4.59492e-06	2.47875e-07
fetus	ENSG00000213934		HBG1	chr11	5248083	5249892	-	protein_coding	No					M													-0.731163	-0.620447	-0.0495063	-1.11878	-0.56417	-0.0915582	-0.88852	0.0138794	0.359516	-0.481742	-0.389709	0.0765483	-0.23112	-0.432978	-0.52225	-0.853455	0.00115845	0.0316531	0.417014	1.03846e-05	0.0405681	0.35702	0.00039642
fetus	ENSG00000214203		RPS4XP1	chr12	100009052	100009838	-	processed_pseudogene	No								F										0.80928	0.609757	0.817401	0.797956	0.643339	0.842264	1.02674	0.89071	0.743625	0.869719	0.893901	0.937498	0.893821	0.658647	0.735845	0.841126	0.00074033	0.0103442	0.00031218	0.000195418	0.00303474	2.26767e-05	0.000900573
fetus	ENSG00000214796		RP11-480I12.5	chr1	202851828	202861620	-	transcribed_unprocessed_pseudogene	No								M										-0.539232	-0.136317	-0.40295	-0.64612	-0.231823	-0.50339	-1.03265	-0.544323	-0.495011	-0.794199	-0.775824	-0.624863	-0.787468	0.105309	-0.361332	-0.502724	0.0101865	0.285057	0.0349408	0.00133721	0.150365	0.0073508	0.000165678
fetus	ENSG00000215018		COL28A1	chr7	7356203	7535853	-	protein_coding	No								M										-0.677213	-0.438713	-0.706223	-0.750186	-0.377378	-0.818178	-1.73443	-0.97873	-0.55354	-0.918825	-0.87662	-1.06551	-0.919359	-0.252435	-0.644154	-0.78544	0.0173546	0.0808147	0.00532897	0.00497177	0.0935405	0.00122353	6.61451e-05
fetus	ENSG00000215165		TCEA1P3	chr9	38478471	38479350	+	processed_pseudogene	No					F				F								F	0.144158	0.0760077	0.234087	1.18089	0.0175428	0.503001	-0.155032	1.09769	0.137004	0.898042	0.77976	-0.0797257	0.693818	-0.576375	0.478194	1.09611	0.319063	0.410434	0.261396	1.62824e-05	0.464259	0.047998	0.28197
fetus	ENSG00000215179		MAPK6PS4	chr8	46972476	46974617	-	processed_pseudogene	No									F				F					0.311377	-0.375537	0.421795	0.321628	-0.32034	0.294436	1.06153	1.05391	0.688704	0.633325	0.796868	1.06072	0.537823	-0.436171	-0.0369554	0.314139	0.150093	0.0852821	0.0824888	0.106739	0.100221	0.127034	0.00110848
fetus	ENSG00000215244		RP11-563J2.2	chr10	6277687	6335982	+	lincRNA	Yes								M										-0.652659	-0.588323	-0.686647	-0.65871	-0.44923	-0.737565	-1.27664	-0.718208	-0.597013	-0.77121	-0.614211	-0.830314	-0.794695	-0.421896	-0.608475	-0.720496	0.00844555	0.0130345	0.00389039	0.00427948	0.0424517	0.000830208	0.000258332
fetus	ENSG00000215264		RPL10AP3	chr8	34322992	34323642	-	processed_pseudogene	No								F										0.780663	0.415187	0.715078	0.27942	0.430559	0.481805	1.20929	0.583937	0.45452	0.45531	0.428854	0.728483	0.546852	0.397463	0.499609	0.485384	0.000305826	0.0601851	0.0018414	0.140782	0.0414598	0.012212	0.000132035
fetus	ENSG00000215808		LINC01139	chr1	238480384	238486023	-	lincRNA	Yes					M						M	M		M				-0.916488	-0.804549	-0.804256	-1.00106	-0.703429	-0.732664	-0.877761	-0.666206	-0.900979	-1.04463	-1.07546	-0.685964	-1.05528	-0.49928	-0.725831	-0.932672	0.00112761	0.00214699	0.00296502	0.000193689	0.0033345	0.00417442	0.0187172
fetus	ENSG00000215864		NBPF7	chr1	119834870	119844514	-	unprocessed_pseudogene	No		M		M														-1.02866	-0.440806	-1.00761	-0.532244	-0.840055	-0.798747	0.016277	-0.634805	-0.344579	-0.393631	-0.326992	-0.634963	-0.703791	-0.993976	-0.775797	-0.630234	8.42377e-07	0.06038	4.63517e-05	0.0160292	0.000652308	0.00016306	0.482381
fetus	ENSG00000217139		RP11-129H15.4	chr6	121682925	121684272	+	processed_pseudogene	No									F									0.153125	-0.106135	0.428289	0.455645	0.169394	0.290305	0.266095	1.32719	0.508018	0.553783	0.7176	0.70211	0.449657	-0.0058399	0.370472	0.317243	0.253588	0.374372	0.0631313	0.0359351	0.25754	0.121187	0.231444
fetus	ENSG00000218358		RAET1K	chr6	149998019	150005157	-	transcribed_unprocessed_pseudogene	No								M	F						F			-0.559641	0.156729	0.167813	-0.154158	-0.34301	0.546721	-1.58856	1.60507	0.197031	-0.254995	0.480311	1.0765	-0.655943	1.12988	0.341044	0.13395	0.0109199	0.370465	0.368012	0.279924	0.099178	0.0238991	9.76734e-06
fetus	ENSG00000218536		AP002530.2	chr6	102078872	102079555	+	processed_pseudogene	No												F						0.546559	0.293395	0.431898	0.8306	0.654753	0.266375	0.900124	0.87079	0.127338	0.892567	1.26204	0.39189	1.02378	-0.210118	0.31527	0.778302	0.0289107	0.162136	0.0987784	0.00323925	0.00445326	0.176285	0.00694672
fetus	ENSG00000218890		NUFIP1P	chr6	66093431	66094909	-	processed_pseudogene	No								F										0.683577	0.11869	0.313665	0.281216	0.37471	0.739223	1.0887	0.698005	0.175756	0.640283	0.89204	0.864107	0.48155	-0.207655	0.489886	0.184597	0.00592458	0.331403	0.127703	0.145466	0.0664818	0.00116982	0.000854531
fetus	ENSG00000219395		HSPA8P15	chr6	151411259	151413945	-	processed_pseudogene	No								M					M					0.211604	0.0242737	0.188965	0.491038	0.0963967	-0.305205	-1.17123	-0.968111	0.932838	0.843463	0.984603	-1.07319	0.70757	-0.890181	-0.22391	0.158476	0.19135	0.462468	0.233647	0.022757	0.337627	0.0960288	0.000120139
fetus	ENSG00000221413		AC023593.1	chr3	127664704	127664810	+	miRNA	No															M			-0.608188	-0.499626	-0.239987	-0.0481095	-0.429861	-0.494835	-0.453161	-0.199658	0.131767	-0.0352527	0.302141	-0.220669	-0.123527	-1.08747	-0.46489	-0.27141	0.00745179	0.0183591	0.180573	0.401976	0.0397479	0.00754926	0.0693214
fetus	ENSG00000222000		AC092675.3	chr2	98331389	98356005	-	antisense	Yes																	M	-0.288679	-0.16411	-0.296097	-0.768508	-0.171897	-0.720635	-1.2107	-0.884545	-0.398338	-0.960885	-0.784357	-0.824809	-0.857069	0.00192276	-0.513935	-1.17899	0.186228	0.298821	0.173756	0.00289424	0.272129	0.00365763	0.00119841
fetus	ENSG00000223436		AC011625.1	chr7	132352334	132367976	+	antisense	Yes	S														F			-0.165674	-0.612279	-0.0918274	-0.647227	-0.521503	-0.288696	-0.346369	0.16958	-0.420184	-0.376877	-0.156007	0.0474695	-0.30848	1.13178	0.141632	-0.232413	0.320628	0.0844539	0.424034	0.0520375	0.092985	0.228969	0.234281
fetus	ENSG00000223445		RPL6P21	chr7	14070535	14071380	-	processed_pseudogene	No								F										0.765123	0.216463	0.245064	-0.0454458	0.229752	0.373705	1.05177	0.0712513	0.420877	0.0164456	0.460455	0.551444	-0.392246	-0.16961	-0.103684	-0.484438	0.000229208	0.206801	0.189083	0.46083	0.212332	0.0466396	2.56822e-06
fetus	ENSG00000223488		MAPK6PS2	chr21	22436290	22438349	-	processed_pseudogene	No												F						0.276097	-0.0418605	0.321733	0.297075	0.07008	0.109772	0.225324	0.347113	0.198498	0.436048	1.52057	0.339522	0.276915	-0.0561427	0.106669	0.335501	0.350033	0.597028	0.33395	0.34399	0.505512	0.477617	0.413255
fetus	ENSG00000223566		TNRC18P2	chr7	63567743	63585075	-	unprocessed_pseudogene	No										F		F						0.783751	0.614416	0.981594	0.985141	0.86153	0.686673	0.117787	0.930214	1.36788	0.921574	1.15329	0.592874	0.831369	0.852546	0.864224	0.933238	0.0111981	0.017575	0.000991683	0.000395323	0.00135013	0.0101118	0.384712
fetus	ENSG00000223640		RPL30P3	chr2	9081395	9081727	-	processed_pseudogene	No								F										0.89811	-0.328776	-0.00805426	-0.529196	0.269372	0.261204	1.11201	0.0765014	-0.0978218	0.537969	0.519437	0.325808	0.172193	0.303217	0.0968901	-0.0300288	0.000273484	0.115473	0.493626	0.0500964	0.204209	0.190476	0.00020291
fetus	ENSG00000223703		AC027612.4	chr2	91736726	91767439	+	unprocessed_pseudogene	No												F						0.228168	-0.676721	0.163174	0.420497	-0.512414	0.0606405	-0.332512	0.76516	0.0532188	0.619578	1.15801	0.742696	0.521185	-0.783271	-0.114363	0.295191	0.248327	0.0169321	0.322731	0.0819223	0.0434881	0.399131	0.170271
fetus	ENSG00000223726		CTA-929C8.7	chr22	27307483	27318538	-	lincRNA	Yes									M				M		M			-0.30522	-0.720499	-0.22922	-0.463073	-0.783654	-0.567225	0.411651	-1.3149	-0.699272	-0.292713	-0.511682	-1.26908	-0.259517	-1.08491	-0.831614	-0.656841	0.139151	0.0125691	0.218563	0.0555476	0.000722116	0.0132804	0.0415086
fetus	ENSG00000223751		AC116609.2	chr2	742488	747767	+	lincRNA	Yes	S				F					F	F							0.929982	0.748583	1.00374	1.03727	0.710215	0.663777	0.87875	0.478189	1.52946	1.01718	1.04235	0.433813	1.02992	0.567788	0.684704	0.842661	0.00454607	0.0267224	0.00188347	0.000356924	0.0189559	0.0210081	0.0406486
fetus	ENSG00000223850		MYCNUT	chr2	15920399	15936017	+	lincRNA	Yes								M										-0.474596	-0.477252	-0.188432	0.12357	-0.147185	0.260548	-1.2236	0.965054	0.417892	-0.0349711	0.132069	0.885935	0.100731	-0.554387	-0.0382932	0.28258	0.0290307	0.0381626	0.239903	0.313394	0.279416	0.159526	0.000560858
fetus	ENSG00000224060		ARSEP1	chrY	12339813	12347495	+	transcribed_unprocessed_pseudogene	No				M	M				M	M	M	M	M					-0.693452	-0.752602	-1.00005	-1.03585	-0.84371	-0.851778	-0.896302	-1.22449	-1.13562	-1.01472	-1.28925	-1.06986	-0.953644	-0.717311	-0.847115	-0.890515	0.00541854	0.00641969	7.89612e-05	7.47927e-06	0.000530764	0.000505333	0.00175168
fetus	ENSG00000224227		OR2L1P	chr1	247990267	247991204	+	unprocessed_pseudogene	No									F				F					0.17264	-0.409065	0.257345	0.481621	-0.24539	0.478959	0.720135	1.05129	0.237102	0.61312	0.570166	1.05314	0.333019	-0.502577	0.145022	0.374921	0.274332	0.105086	0.174224	0.0327706	0.179147	0.0277884	0.0287305
fetus	ENSG00000224259		LINC01133	chr1	159961218	159979061	+	lincRNA	Yes							F	F	F		F		F	F			F	0.733947	-0.00318289	-0.0318766	0.748223	0.184824	1.52174	1.78476	1.85636	0.29319	1.18404	1.14946	1.42216	1.44435	0.0918009	0.957197	1.10009	0.0313628	0.492675	0.481947	0.014511	0.286409	7.20733e-08	3.94103e-05
fetus	ENSG00000224382		LINC00703	chr10	4384246	4410612	+	lincRNA	Yes	S							M										-0.839229	-0.357991	-0.240662	-0.657632	-0.297048	-0.787048	-1.91893	-1.12548	0.0118097	-0.896515	-0.613959	-1.0878	-1.08195	0.146192	-0.843672	-0.704812	0.00640685	0.133985	0.206002	0.0298706	0.150356	0.00551085	1.21614e-06
fetus	ENSG00000224410		AC097499.2	chr2	125823108	125823315	+	processed_pseudogene	No									F									0.105856	0.0791986	0.211363	-0.712876	0.193316	0.280856	-0.453366	1.18504	-0.151235	0.237965	0.00352758	-0.180762	-0.314077	-0.311132	0.256963	-0.394606	0.309921	0.390953	0.243249	0.000575602	0.224499	0.146326	0.0594158
fetus	ENSG00000224678		GAPDHP46	chr1	92114803	92115796	-	processed_pseudogene	No			M															-0.329849	-1.24771	-0.243062	0.12685	-0.0504519	0.101956	0.0345529	0.164911	-0.328075	0.886353	-0.209442	0.477234	0.492386	-0.125716	-0.167348	0.0454412	0.19644	0.000490247	0.294512	0.361275	0.460695	0.393702	0.477184
fetus	ENSG00000224849		RP1-104O17.1	chr6	97702281	97708103	+	lincRNA	Yes								M	M		M			M				-0.830931	-0.758407	-0.741262	-0.950792	-0.692165	-0.768485	-1.18596	-1.07869	-0.698279	-1.0179	-0.970297	-0.91581	-1.0256	-0.536725	-0.817544	-0.873149	0.00182384	0.00413362	0.0045464	1.52266e-05	0.00387745	0.00157965	0.000623494
fetus	ENSG00000224924		LINC00320	chr21	20742590	20803216	-	lincRNA	Yes	S									M								-0.101493	0.47922	-0.363812	-0.176075	-0.000167142	0.0137506	-0.249359	-0.261527	-2.45731	-0.0404979	0.0376541	-0.317696	-0.104258	0.0279533	-0.0222307	-0.0477855	0.616393	0.488311	0.522509	0.580075	0.738258	0.733883	0.54463
fetus	ENSG00000225117		ARSDP1	chrY	12354096	12387328	+	unprocessed_pseudogene	No															M			-0.61598	-0.896322	-0.798356	-0.774259	-0.789741	-0.735761	-0.519541	-0.815422	-0.837652	-0.700298	-0.810867	-0.618376	-0.563905	-1.11761	-0.720199	-0.851763	0.00165904	1.50549e-05	0.000457889	1.71557e-05	5.4136e-05	0.000103653	0.0172116
fetus	ENSG00000225163		LINC00618	chr14	96943579	96945394	+	lincRNA	Yes	S							F					F					0.438483	0.170958	0.51162	0.489993	0.323156	0.649382	1.6556	0.959232	0.227327	0.625794	0.551584	1.00631	0.697796	0.302281	0.516784	0.548001	0.0433285	0.270516	0.0314701	0.0324004	0.105195	0.00273781	2.41244e-07
fetus	ENSG00000225174		OSTM1-AS1	chr6	108123515	108159392	+	lincRNA	Yes		M					M	M			M		M	M				-1.21677	-0.113733	-0.519252	-1.11833	-0.0728034	-1.22838	-2.18751	-1.29311	-0.893257	-1.46186	-1.21199	-1.77292	-1.66809	0.286941	-0.818183	-1.03726	0.000992374	0.370288	0.0950145	0.00144655	0.404026	6.05799e-05	4.31402e-06
fetus	ENSG00000225194		LINC00092	chr9	96019732	96027965	-	lincRNA	Yes	S							M										-0.499738	-0.347312	-0.617772	-0.611812	-0.306139	-0.50629	-1.02508	-0.865812	-0.784818	-0.695409	-0.824934	-0.91828	-0.930568	-0.245849	-0.560232	-0.646044	0.03568	0.0663852	0.00691305	0.00626191	0.109495	0.0176556	0.000983921
fetus	ENSG00000225226		AC007250.4	chr2	58275877	58296548	+	lincRNA	Yes	S							F	F				F	F				0.583338	-0.131171	-0.0328061	0.816153	-0.124743	0.668162	1.34658	1.65828	0.229029	0.985168	1.04198	1.32429	1.18133	-0.952899	0.597153	0.580126	0.0331063	0.338289	0.474139	0.00549347	0.328127	0.0090759	0.000296662
fetus	ENSG00000225231		AC091814.2	chr12	9936579	9943495	-	lincRNA	Yes	P	F	F	F	F	F	F	F	F	F	F	F	F	F		F	F	1.77635	1.39864	1.52437	1.83348	1.45099	1.74552	1.8548	1.83183	1.59125	1.93209	1.91098	1.85183	2.03683	1.36894	1.66474	1.75651	9.57288e-06	0.000905691	0.000186328	3.85586e-07	0.000129338	1.50097e-06	0.000408671
fetus	ENSG00000225254		ARMC8P1	chr9	38452782	38454070	-	processed_pseudogene	No		F										F						1.12075	0.475741	0.336062	0.357894	0.0282427	0.383335	0.469884	1.03888	0.190346	0.464756	1.04117	0.834331	0.739639	-0.776322	0.212625	0.152577	0.000209834	0.0924615	0.151748	0.122392	0.451036	0.093346	0.158069
fetus	ENSG00000225402		AC010878.3	chr2	37816915	37817961	+	processed_pseudogene	No								F										0.37805	0.264114	0.508639	0.18312	0.153307	0.378029	1.10077	0.759895	-0.0921998	0.501979	0.819714	0.908238	0.384441	0.152694	0.123471	0.238797	0.0884171	0.156314	0.0293526	0.232477	0.264847	0.0442738	0.000815372
fetus	ENSG00000225423		TNPO1P1	chr10	84390908	84392045	+	processed_pseudogene	No										F								0.431939	-0.228431	0.935358	0.541528	0.352734	0.64783	0.895065	1.04849	1.43429	0.777092	1.12919	1.26552	0.929596	0.37358	0.554396	0.72122	0.108872	0.264354	0.0032189	0.0426803	0.112932	0.0139383	0.0279477
fetus	ENSG00000225490		RP4-610C12.3	chr20	30286961	30288311	-	lincRNA	Yes								M	M		M	M	M	M				-0.976125	-0.879222	-0.973358	-0.955342	-0.851685	-0.988339	-1.13051	-1.05077	-0.937427	-1.01941	-1.07742	-1.05643	-1.07852	-0.887438	-0.91801	-0.957646	0.00018749	0.000786333	9.59761e-05	2.43397e-05	0.000321439	2.49996e-05	0.000842723
fetus	ENSG00000225603		RP11-325P15.1	chr1	147050817	147052481	+	processed_pseudogene	No		F																1.05115	0.258804	0.606029	0.407235	0.531667	0.449781	0.796132	0.804957	0.556461	0.48666	0.410308	0.717085	0.707213	0.333234	0.287254	0.603512	1.50518e-09	0.16919	0.028982	0.0881237	0.00554793	0.0385275	0.00208598
fetus	ENSG00000225671		FCF1P6	chr1	50405430	50406024	-	processed_pseudogene	No												F						-0.00705151	-0.527076	0.123827	-0.0632562	0.668902	-0.400343	-0.575389	-0.277922	0.371228	0.418755	1.15579	0.0955234	0.413422	-0.171283	-0.604323	0.0608137	0.494259	0.0496459	0.340883	0.437152	0.0253695	0.0880854	0.0505856
fetus	ENSG00000225938		RP4-575N6.4	chr1	101235683	101236528	-	antisense	Yes								M			M			M				-0.837806	-0.378633	-0.740719	-0.987656	-0.364917	-0.745822	-1.4295	-0.758334	-0.969012	-1.1847	-1.07135	-0.922865	-1.32795	0.0526309	-0.654782	-0.87481	0.00574572	0.103315	0.00580133	0.000470844	0.0968106	0.00513586	0.00045795
fetus	ENSG00000226308		RP4-813D12.3	chr20	57266797	57282998	+	lincRNA	Yes	S							M			M	M		M				-0.711801	-0.216887	-0.717634	-0.713842	-0.160847	-0.560254	-1.18502	-0.657275	-0.579594	-1.0187	-1.04353	-0.757659	-1.04667	0.213613	-0.518866	-0.664007	0.00624889	0.227095	0.00435885	0.00344439	0.24653	0.0142431	0.000606277
fetus	ENSG00000226342		NMD3P1	chr7	63908966	63910453	-	processed_pseudogene	No									F			F						0.877436	0.82396	0.898416	0.896941	0.823331	0.942073	0.920024	1.0201	0.83126	0.94509	1.00234	0.98895	0.908964	0.804756	0.864692	0.955493	0.000499906	0.000601966	0.000202203	8.06512e-05	0.000155967	1.2133e-05	0.00674655
fetus	ENSG00000226383		AC093375.1	chr2	156011617	156024613	-	lincRNA	Yes									F		F	F	F	F			F	0.69699	0.902209	0.869707	0.999667	0.938434	0.980025	0.88042	1.3107	0.922201	1.00635	1.0787	1.13974	1.07152	0.856782	0.942182	1.01895	0.00910818	0.000275422	0.00051146	3.94723e-05	9.6323e-06	6.70411e-06	0.01036
fetus	ENSG00000226544		RPL7P22	chr5	72725419	72726151	+	processed_pseudogene	No										F								0.418858	-0.21372	0.0690274	-0.0993729	0.0897606	0.21963	0.385468	0.755844	1.26003	0.742887	0.989453	0.571357	-0.199946	-0.455213	0.227741	0.224146	0.100371	0.270922	0.414422	0.44684	0.3834	0.2554	0.16356
fetus	ENSG00000226555		AGKP1	chrY	14639096	14640358	+	processed_pseudogene	No		M										M		M	M			-1.05675	-0.88274	-0.877434	-0.905957	-0.850043	-0.873191	-0.519447	-0.961131	-0.937913	-0.922254	-1.26522	-0.820911	-1.00557	-1.06821	-0.791259	-0.795987	5.25923e-07	0.00026063	0.000610334	0.000186494	0.000268998	0.000100686	0.0602489
fetus	ENSG00000226684		RP3-418C23.2	chr6	97283303	97310048	+	lincRNA	Yes	S							M			M			M				-0.875205	-0.755639	-0.670645	-0.985691	-0.724675	-0.864085	-1.91585	-0.874037	-0.358468	-1.16061	-0.93595	-0.826312	-1.1461	-0.436528	-0.836899	-0.890616	0.00267875	0.00770264	0.0179775	0.000218769	0.00637417	0.000817406	8.82374e-09
fetus	ENSG00000226686		AC012309.5	chr19	37251912	37265535	+	lincRNA	Yes	S	F	F	F	F	F	F			F	F	F		F		F	F	1.12012	1.01515	1.05754	1.14947	1.0021	1.10433	1.11047	1.08925	1.18568	1.13552	1.09297	1.08693	1.32285	0.985952	1.11557	1.09993	0.000178217	0.000553775	0.000196286	1.87858e-05	0.00011012	3.45316e-05	0.00556552
fetus	ENSG00000226741		CTA-929C8.6	chr22	27310651	27317456	+	lincRNA	Yes	S								M									-0.676144	-0.829245	-0.408577	-0.595822	-0.669052	-0.835936	-0.606822	-1.10428	-0.286358	-0.605057	-0.504031	-1.00355	-0.569932	-0.665594	-0.883707	-0.663013	0.00544455	0.00204673	0.0868822	0.0259221	0.00725431	0.000607312	0.0683818
fetus	ENSG00000226744		AC079781.5	chr7	97870167	97870289	+	processed_pseudogene	No					F				F				F			F		0.979988	0.979667	0.948425	1.02865	0.941123	0.976147	0.963242	1.14786	0.862504	0.962307	0.968912	1.09867	0.946912	0.942173	1.0182	0.963089	0.000351341	0.000370297	0.000513824	2.02918e-05	0.000178494	9.9917e-05	0.00520007
fetus	ENSG00000226761		TAS2R46	chr12	11061365	11062294	-	protein_coding	No											F			F			F	0.707278	0.0625229	0.52703	0.917955	0.400081	0.583854	0.481642	0.471636	0.592878	1.01041	0.585875	0.319961	1.46775	0.0194697	0.661639	1.079	0.011369	0.405303	0.0509806	0.000574304	0.0772838	0.0216071	0.0334034
fetus	ENSG00000227110		LMCD1-AS1	chr3	7952805	8611924	-	antisense	Yes	S							M										-0.664354	-0.321287	-0.424217	-0.692644	-0.241405	-0.440791	-1.01342	-0.534162	-0.621927	-0.72724	-0.572028	-0.606992	-0.718379	-0.174601	-0.553781	-0.523995	0.000911464	0.0739966	0.0290527	0.00013951	0.128082	0.0188977	0.000309732
fetus	ENSG00000227157		AC068535.2	chr2	104411201	104415612	+	lincRNA	Yes					M			M			M		M	M				-1.01479	-0.421297	-0.671446	-1.10872	-0.329208	-0.933257	-1.73775	-1.15504	-0.9421	-1.18439	-1.05323	-1.22806	-1.24398	-0.211499	-0.796288	-0.99698	0.00153463	0.0892893	0.0226076	5.06473e-05	0.143904	0.00072521	8.05768e-05
fetus	ENSG00000227289		HSFY3P	chrY	2881683	2883652	-	unprocessed_pseudogene	No		M	M	M	M	M	M	M	M	M	M	M	M	M	M	M	M	-4.31128	-3.75618	-3.40097	-3.80373	-3.41808	-4.16662	-4.06116	-4.31363	-2.97072	-3.5943	-3.27707	-4.27143	-3.88123	-4.02238	-4.00674	-4.26802	0	0	6.9722e-14	0	0	0	0
fetus	ENSG00000227582		RP11-262H14.7	chr9	62860873	62864957	-	transcribed_processed_pseudogene	No		F	F	F	F	F	F	F	F	F	F	F	F	F	F	F	F	2.39067	2.19508	2.22078	2.44311	2.18765	2.34661	2.22059	2.53574	1.95057	2.50734	2.59998	2.36263	2.45319	2.19798	2.39006	2.41973	7.23718e-08	1.36241e-06	4.62298e-07	1.19872e-09	3.21407e-08	3.41043e-09	4.67878e-05
fetus	ENSG00000227640		SOX21-AS1	chr13	94712716	94716246	+	lincRNA	Yes	P				M		M	M	M	M	M	M	M	M				-1.03625	0.0195031	-0.672126	-1.21349	-0.0847187	-1.1298	-2.03365	-1.42005	-1.25001	-1.47477	-1.28227	-1.50182	-1.64938	0.152955	-0.823698	-0.99654	0.00170352	0.474643	0.0222213	5.78199e-05	0.373655	0.000108671	1.18262e-06
fetus	ENSG00000227827		RP11-958N24.2	chr16	16356224	16377507	+	unprocessed_pseudogene	No		M	M	M	M	M	M	M	M	M	M	M	M	M	M	M	M	-1.86072	-1.82281	-1.77118	-1.92614	-1.71032	-1.91548	-2.14434	-1.96925	-1.67311	-2.01005	-1.99394	-1.9776	-2.02519	-1.64491	-1.85697	-1.94467	2.62879e-05	1.21373e-05	2.17517e-05	5.94503e-07	6.86395e-06	5.89778e-07	0.000185948
fetus	ENSG00000227895		ISX-AS1	chr22	34997719	35002862	-	lincRNA	Yes									M	M			M					-0.594045	-0.189808	-0.707655	-0.817033	-0.104667	-0.830341	-1.33941	-1.61523	-1.05649	-0.990005	-1.03047	-1.36091	-1.09679	0.34836	-0.70447	-0.855537	0.046128	0.276695	0.00965563	0.00510713	0.348967	0.0017539	0.00163595
fetus	ENSG00000227910		RP11-73B2.6	chr7	63924787	63926306	-	transcribed_processed_pseudogene	No									F			F						0.49843	0.311357	0.400055	0.839041	0.360548	0.625544	0.316056	1.14341	0.58323	0.868871	1.13387	0.924506	0.945707	-0.146489	0.616795	0.666263	0.0571743	0.134007	0.0863681	0.000686778	0.084208	0.00907563	0.21292
fetus	ENSG00000228034		HMGN2P21	chr2	70803157	70803426	+	processed_pseudogene	No										M								-0.545222	-0.462554	-0.396123	-0.618874	-0.428959	-0.432779	-0.218147	-0.0334607	-1.08394	-0.534813	-0.112969	0.0194116	-0.367085	-0.572429	-0.461342	-0.55628	0.0133553	0.0283662	0.0694755	0.00273759	0.0438661	0.0194165	0.21267
fetus	ENSG00000228061		Z83001.1	chr11	31637328	31767953	-	antisense	Yes		M			M			M			M			M				-1.03196	-0.653877	-0.814984	-1.00707	-0.579303	-0.8466	-1.4057	-1.01629	-0.933127	-1.10242	-1.02891	-0.926682	-1.13838	-0.352422	-0.857848	-0.845811	0.000823601	0.0233147	0.00344126	0.000299396	0.0282515	0.00232622	0.000700074
fetus	ENSG00000228065		LINC01515	chr10	65570338	65766541	+	lincRNA	Yes											M			M				-0.808057	-0.47207	-0.701788	-0.93365	-0.455635	-0.848398	-1.31602	-0.86336	-0.786526	-1.07362	-1.06551	-0.945223	-1.113	-0.181111	-0.659276	-0.770694	0.00396141	0.0528017	0.00695601	0.000634424	0.0443278	0.000640072	0.00104338
fetus	ENSG00000228143		RP11-308N19.5	chr9	106722350	106722930	+	processed_pseudogene	No								F					F	F				0.755992	0.538663	0.79573	0.713266	0.430108	0.707338	1.33106	0.96251	0.562504	0.978727	0.929405	1.06291	1.06122	0.34172	0.706446	0.842151	0.00360405	0.0264249	0.000821966	0.00344049	0.0468565	0.00172753	3.50059e-05
fetus	ENSG00000228314		CYP4F29P	chr21	13843133	13848364	-	transcribed_unprocessed_pseudogene	No		M	M	M	M	M	M		M	M	M	M	M	M	M	M	M	-1.47808	-1.38038	-1.5017	-1.48135	-1.37538	-1.47373	-1.43447	-1.48339	-1.47428	-1.48938	-1.42234	-1.40511	-1.59028	-1.44876	-1.48753	-1.53965	4.60065e-05	0.000210704	8.30992e-06	4.51779e-06	3.25472e-05	5.76687e-06	0.00375124
fetus	ENSG00000228339		AMD1P1	chr10	20350049	20351100	+	processed_pseudogene	No								F										-0.104591	0.35715	0.366871	0.530177	0.746598	0.47929	1.04308	0.661915	0.548844	0.664751	0.628857	0.639214	0.525952	0.0434635	0.521519	0.70249	0.359372	0.107066	0.13635	0.0485201	0.000638575	0.043933	0.000520751
fetus	ENSG00000228340		MIR646HG	chr20	60087840	60527458	+	lincRNA	Yes													F					0.925887	0.705868	0.747358	0.909098	0.63314	0.859275	0.998688	0.966502	0.801998	0.977657	0.860688	1.00604	0.963384	0.542241	0.808084	0.896157	0.000127344	0.0043862	0.00243304	9.66012e-05	0.00636168	0.000115009	0.00412582
fetus	ENSG00000228411		CDY4P	chrY	12801973	12803830	-	processed_pseudogene	No			M											M	M		M	-0.854876	-1.01412	-0.796942	-0.9077	-0.86312	-0.862049	-0.544054	-0.702523	-0.678194	-0.875661	-0.760029	-0.64972	-1.00905	-1.1703	-0.964424	-1.0124	0.000469764	2.11064e-05	0.00125575	2.21853e-05	0.000183719	3.69064e-06	0.0200115
fetus	ENSG00000228439		TSTD3	chr6	99520693	99531918	+	antisense	Yes									M			M	M					-0.368135	-0.422863	-0.555856	-0.840607	-0.480646	-0.534151	-0.664438	-1.1327	-0.886291	-0.829325	-1.32621	-1.37838	-0.930024	0.246618	-0.387965	-0.409851	0.125639	0.0672798	0.0197775	0.00169035	0.0326553	0.028908	0.031679
fetus	ENSG00000228528		AC068057.1	chr2	104703758	104705509	+	lincRNA	Yes					M		M	M	M		M	M	M	M				-0.745322	-0.40791	-0.564169	-1.02337	-0.381468	-1.08719	-1.39943	-1.32248	-0.844259	-1.16381	-1.07805	-1.39121	-1.33842	-0.36871	-0.87195	-0.958299	0.00809993	0.0831809	0.040606	0.000108511	0.0850578	3.46311e-05	4.98106e-05
fetus	ENSG00000228570		NUTM2E	chr10	79841358	79850878	+	protein_coding	No		M	M	M	M	M	M	M	M	M	M	M	M	M	M	M	M	-1.84985	-1.93962	-1.65445	-1.83363	-1.82286	-1.97053	-1.97579	-1.73571	-1.55598	-1.87029	-1.78241	-1.86932	-2.06239	-1.95265	-1.89141	-1.93712	4.957e-06	1.78497e-07	1.92623e-05	6.50584e-08	2.30478e-08	8.24001e-10	8.60811e-05
fetus	ENSG00000228656		MYO5BP3	chr9	63761546	63762824	-	processed_pseudogene	No								F	F									0.931356	0.71158	0.783109	0.849139	0.67849	0.808539	1.02453	1.04005	0.746798	0.901848	0.876361	0.858409	0.820424	0.84835	0.769515	0.880521	1.57784e-05	0.00278083	0.0018514	0.000106358	0.0033031	0.000555217	4.68322e-05
fetus	ENSG00000228696		ARL17B	chr17	46274784	46361797	-	protein_coding	No		F	F	F	F	F	F	F	F	F	F	F	F	F	F	F	F	1.64859	1.3618	1.5372	1.5585	1.3881	1.68077	2.01079	1.73047	1.39123	1.62424	1.62212	1.77933	1.62791	1.40648	1.52046	1.51898	6.26562e-07	7.68955e-05	2.41115e-06	5.75208e-07	3.22183e-06	1.08785e-08	9.21994e-06
fetus	ENSG00000228717		AF013593.1	chrX	151226229	151227715	-	processed_pseudogene	No				F					F			F	F					0.870181	0.811009	1.06945	0.777179	0.803486	0.787555	1.022	1.27414	0.569362	0.857489	1.04812	1.09645	0.821088	0.781742	0.814787	0.841221	0.000783496	0.00195535	6.37356e-06	0.00134129	0.000352956	0.00178271	0.00227569
fetus	ENSG00000228718		RP11-145H9.3	chr6	2636936	2640001	+	lincRNA	Yes	S	M												M				-1.11009	0.0738935	-0.746383	-0.358404	-0.426982	-0.442507	-0.327914	0.8408	0.159796	0.626982	0.0213257	-0.284222	-1.08147	-0.10367	0.469752	0.158164	3.99627e-07	0.41245	0.0151808	0.109868	0.0869647	0.0573885	0.170335
fetus	ENSG00000228787		NLGN4Y-AS1	chrY	14793642	14804033	-	antisense	Yes		M	M	M	M	M	M	M	M	M	M	M	M	M	M	M	M	-1.78495	-1.53118	-1.77083	-1.14729	-1.49252	-1.6915	-1.69233	-1.80484	-1.60816	-1.33111	-1.0275	-1.87199	-1.49019	-1.9212	-1.53977	-1.677	1.11022e-16	1.04567e-07	2.4545e-10	5.03266e-07	2.02109e-09	1.05582e-13	1.73087e-08
fetus	ENSG00000228957		RP11-23J9.3	chr9	97386240	97396112	-	unprocessed_pseudogene	No		M	M						M									-1.11416	-1.29322	-0.304875	-0.379927	-0.983887	-0.958151	0.00158301	-1.32384	-0.0573697	-0.323117	0.0952704	-0.857103	-0.763506	-0.732715	-1.10508	-0.263796	0.000984167	0.000265682	0.1431	0.145547	0.00156654	0.00265609	0.493085
fetus	ENSG00000229029		CDCA4P1	chr9	14593577	14594200	+	processed_pseudogene	No												F		F				0.893696	0.843827	0.896788	0.929367	0.793867	0.849284	0.873258	0.859207	0.902167	0.974388	1.03855	0.995815	1.06687	0.624966	0.861901	0.902801	0.000686694	0.000416683	0.000351827	0.000105751	0.000604994	0.000305671	0.00880952
fetus	ENSG00000229072		HMGN2P24	chr3	40699066	40699338	-	processed_pseudogene	No														M				-0.216647	-0.1456	-0.000991199	0.0256473	-0.100553	-0.149655	-0.207772	0.0193379	0.0935882	-0.0729576	-0.0272772	0.0209871	-2.06688	0.0315606	-0.0484319	0.06435	0.646163	0.688675	0.814072	0.802302	0.714073	0.671349	0.654694
fetus	ENSG00000229150		CRYGEP	chr2	208108233	208112511	-	transcribed_unprocessed_pseudogene	No								F	F				F		F			0.657062	0.351552	-0.0764904	0.23278	0.446913	0.982931	1.61703	1.56811	-0.719914	-0.0140092	-0.03593	1.36258	0.113054	1.05689	0.737444	0.480194	0.110294	0.198216	0.427569	0.320445	0.162997	0.00443637	2.62434e-05
fetus	ENSG00000229163		NAP1L1P2	chrY	2929001	2931120	-	processed_pseudogene	No		M	M		M		M				M			M	M	M	M	-1.44983	-1.28647	-0.666551	-1.02401	-0.986119	-1.18128	-0.997949	-0.759856	-0.394672	-1.04358	-0.0659291	-0.790731	-1.05218	-1.43172	-1.43957	-1.14722	3.78712e-10	3.17746e-07	0.0151072	6.94808e-05	2.34726e-05	1.07599e-06	0.000301482
fetus	ENSG00000229205		LINC00200	chr10	1159768	1164672	+	lincRNA	Yes		M	M	M	M	M	M	M		M	M					M	M	-1.57779	-1.26043	-1.26787	-1.07046	-1.12142	-1.21065	-1.25502	-0.323308	-1.24637	-1.19972	-0.869218	-0.412441	-0.930989	-0.981167	-1.01761	-1.21799	6.44442e-10	9.76421e-05	4.71583e-05	0.000410284	0.000166994	1.33039e-07	0.000214205
fetus	ENSG00000229209		AC073987.1	chr2	103109759	103176260	-	lincRNA	Yes	S						M											-0.516868	-0.566224	-0.0396561	-0.252932	0.352766	-1.12823	-0.386376	-0.121073	-0.488254	0.323002	-0.108053	0.192235	-0.341726	-0.315942	-0.234905	-0.376878	0.0483716	0.0287546	0.441375	0.233622	0.143172	3.53289e-05	0.0794779
fetus	ENSG00000229236		TTTY10	chrY	20465668	20519228	-	lincRNA	Yes	S	M	M	M	M	M	M	M	M	M	M	M	M	M	M	M	M	-1.6895	-1.93666	-2.01044	-1.29565	-1.7392	-1.91079	-1.39922	-1.86896	-1.7556	-1.55971	-1.88788	-2.03789	-1.92618	-2.16401	-1.80617	-1.62951	2.22045e-16	2.87881e-13	3.87146e-12	3.87568e-07	7.49067e-13	1.11022e-16	3.17721e-05
fetus	ENSG00000229237		HMGN1P37	chrX	154817099	154817401	-	processed_pseudogene	No								F										0.346583	0.408857	0.450777	0.57025	0.39189	0.382929	1.18946	0.471687	0.432997	0.625484	0.665376	0.480937	0.675635	0.0914475	0.442345	0.552402	0.087911	0.0565546	0.0383395	0.00456307	0.0496508	0.0522186	0.000556667
fetus	ENSG00000229308		AC010084.1	chrY	4036497	4100320	+	lincRNA	Yes								M				M						-0.887667	-0.572307	-0.797467	-0.97514	-0.745297	-0.675832	-1.04219	-0.778719	-0.717872	-0.97928	-1.0263	-0.737485	-0.808673	-0.370912	-0.794796	-0.81781	1.84326e-05	0.0019084	0.000303921	4.7394e-07	2.43108e-05	0.000274323	5.56669e-06
fetus	ENSG00000229582		RP11-423C15.3	chr9	125743754	125746552	-	processed_transcript	Yes								M										-0.458816	-0.530138	-0.525453	-0.651532	-0.610794	-0.482221	-1.37085	-0.262544	-0.298522	-0.709232	-0.537627	-0.392375	-0.691167	-0.582282	-0.494653	-0.750551	0.0487189	0.037599	0.0297297	0.00300376	0.00662996	0.0148794	2.58193e-06
fetus	ENSG00000229586		TNPO1P3	chr17	20481330	20483991	-	processed_pseudogene	No					F			F										-0.31009	-0.364129	0.611287	1.21802	0.0617626	-0.137572	1.67104	0.319831	0.141435	-0.179183	0.612106	0.473341	-0.229728	0.513441	-0.724606	0.352255	0.172849	0.128045	0.0628385	4.68153e-05	0.432032	0.321869	6.4389e-09
fetus	ENSG00000229696		KARSP1	chr13	41925598	41927349	+	processed_pseudogene	No			M															0.177001	-1.00045	0.369625	0.125024	-0.0759459	0.110736	1.00609	0.291329	-0.275821	0.613818	0.936117	0.472353	0.404434	-0.512602	-0.258679	0.0866623	0.303897	0.00055304	0.14624	0.330688	0.38048	0.343696	0.00388976
fetus	ENSG00000229743		LINC01159	chr2	104865497	104872595	-	processed_transcript	Yes		M			M			M	M		M	M		M				-1.02397	-0.650072	-0.75848	-1.09482	-0.680796	-0.958696	-1.4095	-1.0663	-0.898944	-1.19939	-1.07142	-0.994445	-1.15924	-0.412766	-0.867888	-0.938735	0.000119515	0.0175872	0.00460296	1.09438e-05	0.00373176	4.89926e-05	1.68883e-05
fetus	ENSG00000229785		SLC25A38P1	chr1	172748560	172749502	+	processed_pseudogene	No								F										0.690775	0.469796	0.645151	0.776964	0.402901	0.668124	1.08932	0.947305	0.632825	0.805023	0.863135	0.965044	0.863619	0.444771	0.629023	0.763519	0.00442887	0.0365264	0.00520128	0.000106816	0.048583	0.00180182	0.000178765
fetus	ENSG00000229807		XIST	chrX	73820651	73852753	-	lincRNA	Yes	no	F	F	F	F	F	F	F	F	F	F	F	F	F	F	F	F	11.6466	11.6466	11.6466	11.6466	11.6466	11.6466	11.6466	11.6466	11.6466	11.6466	11.6466	11.6466	11.6466	11.6466	11.6466	11.6466	4.63575e-153	8.18842e-97	8.76598e-88	4.20481e-138	1.18223e-131	3.45625e-130	2.254e-72
fetus	ENSG00000229822		RP5-1174J21.2	chrX	41748222	41748608	+	processed_pseudogene	No									M									0.0970002	0.552629	0.409619	-0.392772	-0.00583082	-0.191066	-0.181759	-1.00247	0.569602	-0.504874	-0.491697	-0.20985	-0.528198	0.0889972	-0.502146	-0.516569	0.353218	0.0160638	0.0851667	0.0638142	0.499911	0.257123	0.332302
fetus	ENSG00000229917		RPL7P46	chr16	11027024	11027763	+	processed_pseudogene	No									F				F					0.721444	0.762548	0.821799	0.952314	0.873256	0.953449	0.487293	1.50241	0.979181	0.881669	1.05671	1.21164	0.946404	0.893473	0.966318	0.846577	0.0129839	0.00898673	0.00470055	0.000312962	0.000607007	0.000404092	0.0782774
fetus	ENSG00000230105		RP11-431N15.2	chrX	56618391	56624458	+	lincRNA	Yes	S						F											0.452675	0.118709	0.533189	0.634953	0.0112234	1.3291	-0.166789	1.05165	0.454171	0.641127	0.662369	0.947512	0.354517	-0.424283	0.126874	0.773351	0.0919594	0.370685	0.0893396	0.0291145	0.477436	6.70019e-07	0.340507
fetus	ENSG00000230183		CNOT6LP1	chr15	56005715	56007176	-	processed_pseudogene	No		F	F	F			F	F	F		F		F					1.05368	1.0441	1.11991	0.911716	0.96392	1.04941	1.86426	1.21024	0.666723	1.02092	0.991998	1.26643	0.977011	0.986631	0.965569	0.910389	0.000109831	0.000276116	2.6884e-05	0.000317068	6.26408e-05	5.8701e-05	3.61073e-08
fetus	ENSG00000230228		RP11-4M23.4	chr1	23949016	23949383	-	processed_pseudogene	No									F				F					0.474755	0.0803722	0.455824	0.527663	0.172788	0.697197	0.807982	1.17535	0.5285	0.728162	0.893829	1.02333	0.855693	-0.0579118	0.389597	0.499824	0.0398175	0.371564	0.0465562	0.0229989	0.243113	0.00153851	0.0169853
fetus	ENSG00000230778		ANKRD63	chr15	40281444	40282586	-	protein_coding	No		F			F				F		F	F	F				F	1.08588	0.892776	0.797422	1.21236	0.90365	0.927499	0.517556	1.53007	0.629597	1.22057	1.42807	1.36335	1.15573	0.51825	0.949219	1.13424	0.000654081	0.00622117	0.0142145	6.39242e-05	0.00364001	0.00130987	0.0985556
fetus	ENSG00000230795		HLA-K	chr6	29926459	29929232	+	unprocessed_pseudogene	No		M	M	M	M	M	M		M	M	M	M	M	M	M	M	M	-1.17786	-1.19482	-1.2747	-1.2242	-1.10082	-1.34034	-1.38247	-1.39982	-1.28035	-1.29659	-1.32026	-1.42949	-1.20545	-1.2312	-1.23789	-1.29883	0.000197614	0.000235789	3.7839e-05	1.78543e-05	0.000252143	5.77825e-07	0.0012384
fetus	ENSG00000230830		ARPP21-AS1	chr3	35650197	35651961	-	antisense	Yes												F		F				0.542792	0.348207	0.618689	0.861943	0.386042	0.57595	0.828671	0.771522	0.866839	0.975948	1.11114	0.628956	1.01775	-0.0890485	0.523395	0.719699	0.0208914	0.0933326	0.0100443	0.000280416	0.0500197	0.00438356	0.00100229
fetus	ENSG00000231064		RP11-263K19.4	chr1	155196868	155205495	+	antisense	Yes								M										-0.544838	-0.191835	-0.596296	-0.626798	-0.162258	-0.439028	-1.43652	-0.744095	-0.567602	-0.858799	-0.856397	-0.740914	-0.674828	0.0736551	-0.344544	-0.493675	0.028798	0.223352	0.0106873	0.00504112	0.236763	0.0338069	0.000183518
fetus	ENSG00000231171		LINC01098	chr4	177728757	177990750	+	lincRNA	Yes		M																-1.17321	-0.611248	-0.544256	-0.416397	-0.554168	-0.587963	-1.10431	-0.600384	-0.291211	-0.34859	0.432707	-0.429388	-0.509238	-0.787204	-0.913596	-0.783225	2.49495e-06	0.0445584	0.0540058	0.0736392	0.0283997	0.0328579	0.00136439
fetus	ENSG00000231185		AC005592.2	chr5	142325293	142672001	+	antisense	Yes									M			M	M					-0.757137	-0.247705	-0.552758	-0.818201	-0.320827	-0.809291	-1.30955	-1.32184	-0.584042	-0.93779	-1.00837	-1.40304	-0.884647	-0.0497775	-0.649341	-0.775608	0.00389001	0.206062	0.0290573	0.00112588	0.113065	0.00088079	0.00103646
fetus	ENSG00000231386		AC007395.4	chr2	70810798	70811474	-	processed_pseudogene	No								F	F				F					0.857807	0.268015	0.56694	0.532528	0.422804	0.875583	1.13756	1.34474	0.524804	0.625351	0.906745	1.21604	0.754432	0.485477	0.653442	0.461117	0.000266265	0.180787	0.022041	0.0200393	0.0514591	0.000139299	0.000269398
fetus	ENSG00000231610		AC021021.1	chr2	6495877	6496798	-	processed_pseudogene	No													F					0.311114	0.178585	0.164747	0.119962	0.0578448	0.193043	0.230609	0.696371	0.23874	0.337026	0.439903	1.11168	0.326692	-0.117611	0.208835	-0.0260325	0.0906856	0.221421	0.236739	0.245362	0.379269	0.173908	0.219536
fetus	ENSG00000231709		RP5-857K21.1	chr1	585989	588453	-	lincRNA	Yes	S											F						0.44283	0.836004	0.624746	0.972966	0.866117	0.703283	0.114392	0.44744	0.797333	0.962969	1.26108	0.866929	0.81096	0.350617	0.494741	0.709683	0.0524871	0.000240883	0.0224136	0.000104493	4.93753e-05	0.000533804	0.368006
fetus	ENSG00000231768		LINC01354	chr1	234527891	234531779	-	lincRNA	Yes								M										-0.973907	-0.692262	-0.815988	-0.907963	-0.450051	-0.778265	-1.25715	-0.81284	-0.869731	-0.936011	-0.889623	-0.842599	-0.885048	-0.506115	-0.726961	-0.780726	0.00037293	0.00948935	0.00258447	0.000159145	0.0667974	0.00157205	0.000440025
fetus	ENSG00000231876		AC009158.1	chr16	26318107	26334428	+	lincRNA	Yes	P						F											0.252739	-0.776492	-0.492413	0.107717	0.242501	1.12283	-1.11025	0.0526001	-0.348679	0.319098	0.18474	0.904874	-0.54006	0.11743	-0.127978	-0.0127153	0.241876	0.00224417	0.0826257	0.380185	0.251916	0.000115207	0.00271862
fetus	ENSG00000231999		FLJ27354	chr1	89583241	89632894	-	antisense	Yes													M					-0.598194	-0.039034	-0.560451	-0.545479	-0.172534	-0.57821	-1.02203	-0.784769	-0.720507	-0.632413	-0.509952	-1.04533	-0.871415	0.0979242	-0.477179	-0.614692	0.00201905	0.413891	0.00933825	0.00323753	0.1879	0.00191592	0.00139912
fetus	ENSG00000232084		LINC01104	chr2	100208254	100251484	+	lincRNA	Yes					F		F		F		F	F	F	F			F	0.635194	0.345037	0.176921	1.478	0.0626758	1.02083	0.781661	1.61806	0.119127	1.75252	1.79331	1.36209	1.54404	-0.245695	0.96948	1.17094	0.00181571	0.145332	0.27385	9.06858e-07	0.407513	0.000139421	0.017792
fetus	ENSG00000232097		AC079781.8	chr7	97938439	97938794	-	processed_pseudogene	No									F				F					0.431737	-0.0237435	0.440226	0.744325	0.00978498	0.476626	0.342381	1.12582	0.825837	0.765561	0.976634	1.25962	0.707676	-0.464548	0.424613	0.418712	0.0615751	0.480135	0.0667699	0.00144421	0.475081	0.0275518	0.194291
fetus	ENSG00000232177		MTND4P24	chrX	126472885	126473281	+	processed_pseudogene	No					F						F						F	1.03292	0.826904	0.993947	1.09509	0.908762	1.02881	1.18539	1.18519	0.90361	1.1363	1.21155	1.10728	1.08282	0.811088	0.98534	1.07863	0.00189678	0.011019	0.0017851	0.000753793	0.00221895	0.00102182	0.0061529
fetus	ENSG00000232460		BMPR1APS2	chr11	121361854	121362865	-	processed_pseudogene	No									F			F						0.185763	0.152573	0.364523	0.115179	-0.455359	0.113861	0.118083	1.13231	-0.429228	0.668151	1.06791	0.91603	0.42963	-0.722402	-0.312368	-0.532451	0.271535	0.325572	0.177978	0.333925	0.0519393	0.344526	0.348942
fetus	ENSG00000232583		GPR143P	chrY	7100733	7106502	-	unprocessed_pseudogene	No			M												M			-0.898146	-1.00968	-0.860488	-0.694726	-0.891019	-0.848443	-0.856457	-0.778438	-0.645288	-0.687804	-0.603202	-0.772422	-0.644656	-1.09548	-0.93916	-0.903327	3.77007e-06	4.75867e-07	3.98003e-05	8.01966e-05	7.63486e-07	8.72731e-07	0.000365988
fetus	ENSG00000232597		AC013727.1	chr2	103856659	103880209	-	lincRNA	Yes	S	M	M			M	M		M		M		M	M		M		-1.95267	-1.25601	-0.567993	-1.05367	-1.20041	-1.41162	-1.28156	-1.39439	-0.654547	-1.22022	-0.555791	-1.46119	-1.61578	-0.196077	-1.41347	-0.468814	9.08736e-11	0.000178854	0.0531524	0.00241632	8.89806e-05	2.67032e-05	0.00146231
fetus	ENSG00000232706		NUTM2HP	chr10	50676743	50686326	+	unprocessed_pseudogene	No										F				F				0.784535	0.590247	0.831191	0.767347	0.790506	0.737664	0.462175	0.596512	1.1265	0.777632	0.735006	0.701251	1.02043	0.881453	0.580107	0.776271	0.00620602	0.0321305	0.00337748	0.00553816	0.00190803	0.00498542	0.114624
fetus	ENSG00000232721		RP11-403I13.5	chr1	143736066	143739506	+	lincRNA	Yes	S		M	M	M		M		M		M	M	M	M		M		-0.962233	-1.00016	-1.02157	-1.08707	-0.954926	-1.02475	-1.08404	-1.21379	-1.04765	-1.05132	-1.22214	-1.16836	-1.09206	-0.96189	-1.01956	-0.997169	0.00207986	0.000846934	0.00044273	5.18364e-05	0.000629295	0.000215497	0.00335532
fetus	ENSG00000232792		FTH1P25	chr1	185071567	185072035	-	processed_pseudogene	No								F										-0.0944279	0.0982612	0.0687121	0.447906	0.807268	0.290767	1.36775	0.236771	0.282701	0.303476	0.322537	-0.745591	-0.0678495	0.113911	-0.690337	-0.265816	0.391086	0.399731	0.427078	0.093301	0.00261088	0.230026	3.29955e-06
fetus	ENSG00000232930		AC083864.3	chr7	36029611	36055431	+	lincRNA	Yes	S							M										-0.61369	-0.199847	-0.126329	-0.350506	-0.0869647	-0.650022	-1.00473	-0.629493	-0.19823	-0.494972	-0.190748	-0.679385	-0.71848	-0.204255	-0.586399	-0.46214	0.00688636	0.221942	0.305597	0.0837335	0.350199	0.00134245	0.000553443
fetus	ENSG00000233208		LINC00642	chr14	90455230	90458905	+	lincRNA	Yes	S												M					-0.15674	-0.445499	-0.379326	-0.635879	-0.316446	-0.545334	-0.526651	-1.01646	-0.500455	-0.518564	-0.354634	-1.23518	-0.563995	-0.390864	-0.588943	-0.829986	0.307288	0.095784	0.112313	0.0126639	0.151895	0.0463096	0.108685
fetus	ENSG00000233382		NKAPP1	chrX	120120953	120245267	-	transcribed_processed_pseudogene	No								M										-0.563717	-0.15852	-0.469701	-0.736006	-0.259881	-0.605099	-1.08903	-0.824398	-0.605076	-0.916434	-0.909289	-0.796254	-0.91174	0.235797	-0.529388	-0.592786	0.00607212	0.238813	0.0168239	0.000259553	0.0957144	0.00252083	6.46453e-05
fetus	ENSG00000233639		LINC01158	chr2	104807572	104853183	-	processed_transcript	Yes					M			M	M		M	M	M	M			M	-0.98721	-0.70576	-0.779587	-1.16847	-0.791337	-0.967731	-1.40053	-1.27967	-0.850692	-1.27851	-1.24138	-1.21838	-1.23914	-0.319785	-0.94438	-1.01929	0.00015158	0.00537514	0.00259548	1.46604e-06	0.00027673	9.70115e-05	1.44883e-05
fetus	ENSG00000233864		TTTY15	chrY	12662334	12692233	+	lincRNA	Yes	human- and chimp-specific;S;	M	M	M	M	M	M	M	M	M	M	M	M	M	M	M	M	-11.405	-11.405	-11.405	-11.405	-11.405	-11.405	-11.405	-11.405	-11.405	-11.405	-11.405	-11.405	-11.405	-11.405	-11.405	-11.405	1.11022e-16	1.11022e-16	1.11022e-16	1.11022e-16	1.11022e-16	1.11022e-16	1.11022e-16
fetus	ENSG00000233926		RP11-154D17.1	chr9	81689713	81776900	+	lincRNA	Yes									F		F		F					0.61666	0.173671	0.607636	0.903441	0.182703	0.705545	0.630174	1.39442	0.639112	1.0484	1.2221	1.20985	0.929396	-0.10549	0.661646	0.866555	0.0236032	0.292777	0.0203851	0.00145215	0.268279	0.00521368	0.0744378
fetus	ENSG00000233974		RP11-823P9.3	chr5	21481327	21484011	-	processed_pseudogene	No											F							0.941377	0.888189	0.90148	0.977173	0.892033	0.87624	0.850567	0.822583	0.946669	1.01365	1.04819	0.912478	1.08688	0.862824	0.899863	0.955922	0.00235912	0.00344938	0.00221118	0.000968059	0.00167324	0.00152731	0.0253412
fetus	ENSG00000234115		RP11-288G3.4	chr6	7516600	7517840	-	processed_pseudogene	No								F										0.544933	0.0677027	0.445135	0.413377	0.218413	0.45313	1.08382	0.675192	0.195748	0.628805	0.75105	0.907049	0.517332	-0.0605871	0.172721	0.617289	0.0212541	0.385846	0.0402193	0.0484945	0.18682	0.0214636	0.000108822
fetus	ENSG00000234177		LINC01114	chr2	104746638	104757719	-	lincRNA	Yes					M			M	M	M	M	M	M	M				-0.920618	-0.723146	-0.820746	-1.00276	-0.670059	-0.960305	-1.2223	-1.21423	-1.01764	-1.07684	-1.03489	-1.20633	-1.03505	-0.470022	-0.91551	-0.907195	5.48847e-05	0.00070609	0.000702802	9.19807e-06	0.00207367	1.04052e-05	1.81313e-05
fetus	ENSG00000234377		RNF219-AS1	chr13	77919689	78617328	+	antisense	Yes		M					M		M	M	M		M			M	M	-1.09066	-0.741762	-0.892837	-0.982884	-0.588099	-1.08882	-1.22926	-1.17471	-1.14266	-1.02676	-0.866887	-1.23559	-0.993944	-0.776965	-1.01	-1.10334	0.000116027	0.0108956	0.00266505	7.26385e-05	0.0349638	9.71919e-06	0.00111063
fetus	ENSG00000234449		RP11-706O15.3	chrX	3853010	3882317	-	lincRNA	Yes		F	F	F	F	F	F	F	F	F	F	F	F	F	F	F	F	2.69028	2.52846	2.51122	2.63929	2.41925	2.62549	2.93121	2.76562	2.45636	2.75115	2.7487	2.74802	2.8379	2.39331	2.60259	2.68285	1.20296e-07	2.20657e-07	4.06618e-07	5.66013e-09	9.59544e-08	1.26576e-08	4.76686e-06
fetus	ENSG00000234456		MAGI2-AS3	chr7	79452877	79471208	+	processed_transcript	Yes	S							M										-0.333579	-0.06274	-0.394502	-0.723767	-0.139105	-0.42501	-1.01169	-0.799804	-0.690695	-0.857591	-0.931474	-0.833964	-0.743566	0.262608	-0.38434	-0.522349	0.0606358	0.360919	0.0245103	6.39231e-05	0.232515	0.0214841	6.77247e-05
fetus	ENSG00000234629		WDR82P1	chr3	94937086	94938024	-	processed_pseudogene	No													F					0.458127	-0.0743121	0.570357	0.429991	0.169735	0.343307	0.935409	0.847009	0.523267	0.627336	0.857713	1.0257	0.755892	-0.228262	0.193089	0.329508	0.0397494	0.431188	0.0188223	0.0444194	0.240575	0.0856953	0.00170674
fetus	ENSG00000234665		RP11-262H14.3	chr9	62857664	62898087	-	lincRNA	Yes		F	F	F	F	F	F	F	F	F	F	F	F	F	F	F	F	1.98996	1.81522	1.83743	1.94482	1.73676	1.96233	1.80342	2.04379	1.83266	1.97899	2.03244	2.01396	1.98722	1.96856	1.97366	1.94376	2.3238e-06	1.0071e-05	4.22093e-06	1.32482e-07	1.83142e-06	7.48438e-08	0.000852447
fetus	ENSG00000234667		ACTBP13	chr3	49873347	49877980	-	unitary_pseudogene	No		M																-1.37193	-0.16369	-0.142752	0.196976	0.0406244	-0.785461	-0.643558	0.280208	-0.448865	0.00876835	0.218426	0.102771	-0.0420277	-0.346351	-0.142612	-0.332895	8.90757e-08	0.344379	0.360335	0.292374	0.461625	0.023034	0.0544114
fetus	ENSG00000234745		HLA-B	chr6	31353872	31357188	-	protein_coding	No									M	M		M	M					-0.962532	-0.863207	-0.971356	-0.969495	-0.756014	-0.897296	-0.861012	-1.04184	-1.1127	-0.975516	-1.06125	-1.06855	-0.952534	-0.692173	-0.858756	-0.895446	3.20401e-06	1.25334e-05	3.623e-06	1.37511e-07	8.11326e-05	4.76495e-06	0.00244105
fetus	ENSG00000234899		SOX9-AS1	chr17	72034107	72237203	-	processed_transcript	Yes					M		M	M	M		M	M	M	M			M	-0.963492	-0.303117	-0.807558	-1.03645	-0.342803	-1.19143	-1.84884	-1.79836	-0.986716	-1.31491	-1.26491	-1.81009	-1.38191	-0.197	-0.926332	-1.00036	0.000315596	0.0976963	0.00230835	5.35826e-05	0.0510702	4.57292e-06	8.31623e-10
fetus	ENSG00000234944		RP11-124O11.1	chr10	42871521	42874060	+	lincRNA	Yes	P						M										M	-0.187292	0.275365	0.385669	0.174223	-0.517958	-1.13719	0.20132	-0.362541	-0.441432	-0.0152099	0.249116	0.0490261	-0.249024	-0.697551	-0.408228	-1.04888	0.308643	0.222041	0.174632	0.322781	0.0595069	3.70328e-05	0.270268
fetus	ENSG00000234969		RP13-33H18.1	chrX	74069276	74070832	+	processed_pseudogene	No					F				F	F	F	F	F	F				0.828437	0.619387	0.93282	1.10531	0.715226	0.911239	0.953781	1.13502	1.02092	1.1153	1.20448	1.13378	1.13113	0.464945	0.842202	0.932079	0.00113693	0.0130177	0.000134567	4.22439e-07	0.0013857	5.10485e-05	0.00622308
fetus	ENSG00000235070		AC068138.1	chr2	226180044	226185371	-	lincRNA	Yes								F							M			0.11412	-0.585234	0.0330469	0.545033	-0.333453	0.060378	1.74307	0.59991	0.190357	0.621056	1.03816	0.559187	0.683087	-1.03481	-0.190955	0.171687	0.349749	0.0229237	0.442912	0.0207745	0.130786	0.400843	8.4065e-06
fetus	ENSG00000235076		GAPDHP52	chr13	21358373	21359314	+	processed_pseudogene	No								F										-0.180776	0.495746	-0.163201	0.156773	0.24726	-0.0469409	1.1696	0.0407397	0.263799	0.572237	0.488942	0.409023	0.51875	-0.15753	0.0556295	0.604285	0.345345	0.0786448	0.419792	0.304314	0.211665	0.474812	4.38023e-06
fetus	ENSG00000235172		LINC01366	chr5	170331429	170333879	+	lincRNA	Yes			M															-0.395931	-1.19018	-0.119796	-0.396706	-0.8052	-0.0537192	0.175166	-0.283374	-0.146545	-0.353916	-0.217494	0.12378	-0.0861295	-0.303297	-0.126028	-0.174299	0.0963422	0.000382335	0.349101	0.114342	0.021478	0.411178	0.338492
fetus	ENSG00000235335		AC016723.4	chr2	167814774	167941144	-	antisense	Yes																	F	0.185166	0.622783	-0.0272537	0.426205	0.25996	0.776158	0.514332	-0.000168858	0.929276	0.828982	-0.0471853	0.532723	0.650956	-0.0699171	0.00523343	1.50761	0.315392	0.0360767	0.4893	0.125846	0.204857	0.00885265	0.0527469
fetus	ENSG00000235531		RP11-383H13.1	chr8	71828167	72118393	+	antisense	Yes									M				M					-0.344114	-0.00607762	-0.493955	-0.549306	-0.208854	-0.559666	-0.733474	-1.09181	-0.539757	-0.708793	-0.811385	-1.00391	-0.756379	-0.0936016	-0.478707	-0.718404	0.115237	0.45901	0.0394771	0.0147447	0.218619	0.0134339	0.0342785
fetus	ENSG00000235570		LINC00533	chr6	28648286	28649066	-	lincRNA	Yes									F									0.647593	0.244632	0.0501514	0.675967	0.49373	0.239305	-0.0332903	1.07893	-0.0283252	0.0126052	0.754072	0.179496	0.242444	0.354771	0.202214	-0.489795	0.0023347	0.204145	0.426656	0.00301638	0.0600055	0.19244	0.450361
fetus	ENSG00000235576		AC092580.4	chr2	7725801	7730705	+	lincRNA	Yes	S								F									0.563132	-0.0178402	0.407307	0.726043	0.284098	0.80335	1.32103	1.24035	0.0962763	0.863113	0.853799	1.15173	0.760624	-0.169568	0.467443	0.491707	0.0467956	0.496967	0.106258	0.00889073	0.17783	0.00116573	0.00244002
fetus	ENSG00000235724		AC009299.2	chr2	161222785	161254668	-	antisense	Yes												F						0.456288	0.139056	-0.331215	0.563785	0.484097	0.506149	-0.579128	-0.74164	0.122957	0.118156	1.07804	0.242729	-0.252181	0.569714	-0.4166	-0.730336	0.0885556	0.333388	0.222233	0.0354371	0.0699674	0.0350576	0.0148308
fetus	ENSG00000235812		ADAM21P1	chr14	70245491	70247801	-	transcribed_processed_pseudogene	No															M			0.0620682	0.00625029	-0.00492436	0.0229394	0.0574645	-0.05446	-0.0115008	0.00110909	-0.00158414	0.0968945	0.0224661	0.0438006	0.0690815	-1.72885	-0.111902	0.00726601	0.83113	0.883282	0.883131	0.861097	0.83769	0.830031	0.875434
fetus	ENSG00000235823		LINC00263	chr10	100373615	100383368	+	lincRNA	Yes	S							M										-0.602806	-0.334698	-0.512464	-0.714359	-0.348505	-0.575452	-1.03498	-0.622444	-0.600838	-0.805951	-0.77452	-0.74287	-0.809098	-0.0977265	-0.506902	-0.628545	0.000919371	0.040329	0.0054103	2.80143e-05	0.0217949	0.00044563	4.44211e-06
fetus	ENSG00000235962		RP11-462L8.2	chr10	33057615	33058407	-	processed_pseudogene	No								F										0.489024	0.107066	0.586449	0.632108	0.258745	0.672187	1.09908	0.781946	0.579665	0.784261	0.862594	0.974111	0.819786	0.135037	0.461729	0.59753	0.0321345	0.344649	0.0138318	0.00414082	0.164701	0.00246933	0.000779382
fetus	ENSG00000236138		DUX4L26	chr3	75668931	75670185	+	processed_pseudogene	No		F			F					F	F	F		F				1.07306	0.946665	0.956577	1.16215	0.990899	0.894302	1.02833	0.987128	1.02677	1.19791	1.22978	0.93134	1.17687	0.629697	0.918624	0.992192	0.000179298	0.00012935	0.000657635	2.04999e-05	5.65015e-05	0.00103602	0.00851166
fetus	ENSG00000236140		RP11-89F3.2	chr1	145286610	145287755	-	lincRNA	Yes	S					M												0.000460649	0.914605	0.061885	0.242941	-1.38775	-0.166254	0.0431935	0.0325507	0.143504	0.83302	-0.101091	-0.189544	-0.311374	0.0852105	-0.00826268	0.0572244	0.500623	0.00295256	0.44264	0.23339	7.39332e-06	0.340325	0.443339
fetus	ENSG00000236209		AC104135.2	chr2	74919555	74924846	-	lincRNA	Yes	S	M	M	M	M	M	M	M	M	M	M	M	M	M	M	M	M	-2.00466	-1.94119	-1.93893	-1.84081	-1.758	-2.10668	-2.67617	-2.72772	-1.54917	-1.89025	-1.79677	-2.43717	-1.97372	-2.0622	-2.04975	-2.06436	4.80731e-07	1.13265e-06	4.12688e-07	7.94214e-07	6.7887e-09	3.51307e-09	7.17525e-09
fetus	ENSG00000236216		PPP1R11P1	chr1	21397987	21398362	+	processed_pseudogene	No							M											0.308916	-0.281889	-0.209824	-0.217363	-0.00212338	-1.2363	-0.348185	-0.0590229	0.350254	0.212775	0.431817	0.18619	-0.152889	-0.334345	-0.957764	-0.0131431	0.229051	0.239546	0.303819	0.289835	0.495564	0.000463874	0.148731
fetus	ENSG00000236391		AC092573.2	chr2	173338219	173356208	-	transcribed_processed_pseudogene	No			F												F			-0.134951	1.24993	-0.287409	0.624623	-0.161513	0.658467	-0.0784392	-0.39094	-0.107388	-0.194199	-0.0327682	-0.213519	-0.336643	1.08108	-0.439196	-0.597236	0.321742	6.57316e-05	0.20555	0.013487	0.328154	0.0122313	0.408782
fetus	ENSG00000236403		RP11-447M12.2	chr9	134937151	134943195	+	lincRNA	Yes	S												M					-0.700442	-0.539886	-0.927655	-0.776846	-0.499238	-0.787566	-1.03455	-1.05534	-0.684078	-0.81254	-0.833112	-1.06471	-0.732233	-0.360586	-0.69452	-0.806177	0.0074722	0.0377191	6.32645e-05	0.00218744	0.0315219	0.00114484	0.00501477
fetus	ENSG00000236502		SIX3-AS1	chr2	44940154	44941873	-	lincRNA	Yes								M						M				-0.201651	-0.405455	-0.513378	-0.644238	-0.499304	-0.231981	-1.2231	-0.277832	-0.403017	-0.75451	-0.485992	-0.255311	-1.01906	-0.346474	-0.573641	-0.891517	0.250145	0.126782	0.04763	0.0100588	0.0535541	0.126209	0.000482733
fetus	ENSG00000236665		AC114808.2	chr2	1158310	1160424	-	antisense	Yes	S								M									0.00532954	0.392715	0.189681	0.418396	-0.250365	0.0108901	0.830817	-1.03954	0.685684	0.393137	-0.168938	0.252295	0.154533	0.120103	-0.142174	0.523259	0.486046	0.0930563	0.304822	0.0596634	0.261745	0.480767	0.00527347
fetus	ENSG00000236668		RP11-85O21.2	chr9	124006277	124009396	-	antisense	Yes					M		M	M	M		M	M	M	M		M	M	-1.26758	-0.56807	-0.841587	-1.55639	-0.606285	-1.71901	-2.07946	-3.06926	-0.546944	-1.95443	-2.03572	-2.84917	-1.82081	0.27881	-1.40368	-1.62992	0.00275872	0.0559342	0.0455562	0.000112938	0.0485994	1.93726e-05	1.37052e-05
fetus	ENSG00000236988		RP11-402K9.1	chrX	100149783	100151340	-	processed_pseudogene	No													F					0.432148	-0.561038	0.158197	0.0842435	0.245676	0.846478	0.297307	0.407654	0.208018	0.485673	0.184845	1.80842	0.0654697	-0.196315	-0.121114	-0.812081	0.0705245	0.0270723	0.341121	0.402658	0.238349	0.0016681	0.197267
fetus	ENSG00000237232		ZNF295-AS1	chr21	42009194	42024924	+	lincRNA	Yes	S								M									-0.80845	-0.658763	-0.809098	-0.813377	-0.634542	-0.806497	-1.06698	-1.00336	-0.835788	-0.871883	-0.899868	-0.849788	-0.799077	-0.497866	-0.731536	-0.719619	0.00127797	0.0088364	0.000873555	0.000433559	0.0070138	0.000223406	0.00112989
fetus	ENSG00000237372		UNQ6494	chr9	89639814	89719759	+	lincRNA	Yes								M										-0.679909	-0.304924	-0.325866	-0.714115	-0.279405	-0.420569	-1.14737	0.0373809	-0.384077	-0.825878	-0.398394	-0.0650295	-0.865149	-0.110471	-0.402667	-0.630369	0.000774645	0.13655	0.112397	0.000478268	0.120867	0.0346982	7.01229e-05
fetus	ENSG00000237412		PRSS56	chr2	232520463	232525716	+	protein_coding	No					M			M	M	M	M	M	M	M				-0.423498	-0.340122	-0.906379	-1.02764	-0.601454	-0.950294	-1.46168	-1.68824	-1.01916	-1.16679	-1.55261	-1.52442	-1.08429	-0.254979	-0.732763	-0.850651	0.121747	0.168549	0.00290295	0.000206712	0.0275269	0.000466672	0.00079051
fetus	ENSG00000237450		RP11-671J11.1	chr14	34485979	34486447	+	processed_pseudogene	No							F											0.0623515	-0.0469874	-0.160127	0.240252	-0.264415	1.40549	0.529468	0.835792	0.0927223	0.201695	0.252747	0.304186	0.0242045	0.180767	-0.30763	-0.00966152	0.405871	0.430901	0.338357	0.254814	0.190436	1.15636e-05	0.0749026
fetus	ENSG00000237456		RP11-154D3.1	chr3	62124204	62124608	-	processed_pseudogene	No													F					0.481242	0.273225	0.586095	0.536198	0.278345	0.631759	1.11776	0.873115	0.517818	0.667735	0.798386	1.01329	0.748826	0.230557	0.446644	0.543619	0.0475635	0.163881	0.0122713	0.0197503	0.136109	0.00448891	0.00139329
fetus	ENSG00000237552		RP11-415A20.1	chr1	76758124	76779267	-	lincRNA	Yes															F			-0.00592131	0.016317	0.000142765	-0.00902266	0.00278718	-0.00133977	-0.0134451	-0.00693926	-0.00428846	-0.0128229	-0.0100562	-0.00741814	-0.00985814	2.14997	0.0015097	-0.00450946	0.976766	0.970599	0.983512	0.973647	0.979385	0.982417	0.972989
fetus	ENSG00000237667		LINC01115	chr2	779840	868426	-	lincRNA	Yes		F		F	F		F	F	F	F	F	F	F	F		F	F	1.47292	1.04629	1.37966	1.41403	1.02155	1.31166	1.80835	1.61369	1.41686	1.49813	1.59545	1.6347	1.36985	0.877078	1.20364	1.36363	1.2492e-05	0.002282	3.23464e-05	1.28581e-05	0.00174512	4.81194e-05	6.00405e-05
fetus	ENSG00000237846		RP11-216M21.1	chr9	40105822	40106527	+	processed_pseudogene	No		M	M	M	M	M	M			M	M	M		M		M	M	-1.10275	-1.18565	-1.15238	-1.17235	-1.18815	-1.09487	-1.05582	-1.01215	-1.16577	-1.1796	-1.20317	-1.06995	-1.17381	-1.17104	-1.09995	-1.1517	0.000757959	0.000397753	0.000170004	8.53993e-05	6.50286e-05	0.000191504	0.0135427
fetus	ENSG00000237917		PARP4P1	chrY	26594851	26634652	-	unprocessed_pseudogene	No		M	M	M	M	M		M		M	M	M		M			M	-1.30218	-1.28008	-1.47597	-1.11449	-1.24683	-0.817956	-1.42143	-0.814769	-1.11071	-1.35696	-1.79031	-0.780116	-1.01103	-0.739626	-0.953641	-1.05386	2.07952e-06	2.0504e-05	2.53931e-07	0.000124757	6.40586e-06	0.00339424	4.98351e-05
fetus	ENSG00000238222		MKRN4P	chrX	40834485	40836005	+	processed_pseudogene	No		F	F	F	F	F	F	F	F	F	F	F	F	F		F	F	2.02689	1.60899	1.79228	1.94153	1.58922	1.80852	2.03643	2.03877	1.65646	2.13465	2.26107	2.00108	1.96318	1.11367	1.70452	1.80224	6.08245e-08	2.59881e-05	3.02391e-06	3.24056e-07	4.21445e-06	4.25688e-07	0.000135125
fetus	ENSG00000238245		MYO5BP2	chr9	62857208	62858484	+	processed_pseudogene	No		F	F	F	F	F	F	F	F	F	F	F	F	F	F	F	F	2.45974	2.33237	2.38808	2.48583	2.34208	2.42641	2.26877	2.37133	2.20686	2.55823	2.5747	2.30324	2.49558	2.46221	2.46204	2.60826	2.39689e-07	5.50941e-07	8.65921e-08	3.5639e-09	1.34665e-08	2.63251e-09	0.000148831
fetus	ENSG00000239197		SNOU109	chr15	92417547	92417689	+	snoRNA	No					F													0.82516	-0.000956471	-0.321833	1.1954	-0.363861	0.156295	-0.243151	-0.0587476	0.342307	0.372127	-0.0182311	-0.458414	0.535068	0.402599	0.143375	-0.357752	0.00123461	0.499478	0.158686	0.000178388	0.165308	0.301962	0.163074
fetus	ENSG00000239253		RPS4XP23	chr19	34021659	34021895	+	processed_pseudogene	No								F										0.743742	0.362559	0.844145	0.648711	0.506796	0.754279	1.29995	0.727996	0.585014	0.815104	0.871537	0.977536	0.724147	0.408681	0.556162	0.845298	0.00183783	0.0635301	0.000276945	0.00416314	0.0152794	0.000223023	2.19652e-05
fetus	ENSG00000239602		RP11-449H3.1	chr5	146137755	146138381	+	processed_pseudogene	No												F		F				0.324429	-0.029786	0.390849	0.619248	0.107221	0.461124	0.909722	0.658885	0.508129	0.827415	1.02386	0.793813	1.06554	-0.215415	0.374451	0.630321	0.137364	0.48675	0.0893197	0.00913887	0.329836	0.0327039	0.0109651
fetus	ENSG00000240065		PSMB9	chr6	32844136	32859585	+	protein_coding	No		M		M			M		M	M			M	M				-1.01735	-0.905765	-1.02942	-0.885839	-0.760885	-1.07271	-0.95069	-1.07396	-1.19036	-0.948919	-0.945118	-1.09918	-1.01176	-0.95105	-0.980563	-0.91386	3.33232e-05	0.000462824	5.66467e-05	0.000103279	0.00252004	8.77273e-07	0.00347592
fetus	ENSG00000240138		EEF1GP4	chr3	161324913	161326219	-	processed_pseudogene	No												F						0.601987	0.20166	0.535723	0.671631	0.358665	0.633862	0.953419	0.668775	0.4541	0.680203	1.13783	0.703576	0.404553	0.140403	0.229887	0.231689	0.00587177	0.234475	0.0300352	0.000614937	0.0769372	0.00213706	0.00360146
fetus	ENSG00000240371		RPS4XP13	chr11	57576292	57577080	-	processed_pseudogene	No								F					F					0.83888	0.622959	0.828809	0.782353	0.62951	0.821722	1.15468	0.963438	0.724863	0.871107	0.935061	1.01725	0.911594	0.609354	0.741461	0.840345	0.000639695	0.0104734	0.000248127	0.000607464	0.00422262	8.06928e-05	0.000284891
fetus	ENSG00000240455		RN7SL671P	chr4	1869153	1869214	-	miRNA	No								M										-0.435896	0.123193	0.0616948	0.13152	0.620992	-0.286696	-1.00679	-0.0488864	0.259292	0.224947	0.735187	-0.137042	0.22839	-0.128131	0.154793	0.0771558	0.0329711	0.341357	0.411744	0.306244	0.00400575	0.126304	0.000200011
fetus	ENSG00000240583		AQP1	chr7	30911855	30925516	+	protein_coding	No											M	M						-0.811532	-0.57385	-0.85102	-0.908836	-0.639175	-0.651721	-0.727537	-0.861925	-0.949271	-1.001	-1.17699	-0.916626	-0.898442	-0.57654	-0.677113	-0.905009	0.000500845	0.0208935	0.00090375	5.87903e-05	0.00622428	0.00434523	0.0194268
fetus	ENSG00000240632		SPATA31D5P	chr9	81913437	81919926	+	transcribed_unprocessed_pseudogene	No									F		F	F						0.146628	0.147605	0.27632	0.844461	0.0816189	0.669313	0.0940735	1.42746	0.494881	1.16472	1.54524	0.751037	0.825365	-0.543994	0.474704	0.531811	0.295901	0.321536	0.149335	0.00143088	0.371219	0.00151919	0.391934
fetus	ENSG00000241186		TDGF1	chr3	46574555	46626543	+	protein_coding	No									M									-0.676145	-0.644374	-0.770854	-0.826523	-0.722189	-0.873728	-1.0666	-1.19317	-0.855135	-0.799626	-0.7766	-0.933379	-0.895111	-0.802747	-0.804087	-0.880699	0.0117538	0.0126271	0.0026754	0.000705423	0.00152587	0.0002234	0.00175981
fetus	ENSG00000241684		ADAMTS9-AS2	chr3	64684909	65011468	+	antisense	Yes								M		M	M			M				-0.902007	-0.877078	-0.876873	-0.944849	-0.626127	-0.914517	-1.11122	-0.886099	-1.05436	-1.07342	-0.948683	-0.945149	-1.10211	-0.678131	-0.830187	-0.9705	0.000381719	0.000166199	0.000307733	0.000156481	0.0129426	3.42498e-05	0.000131595
fetus	ENSG00000241794		SPRR2A	chr1	153056113	153057537	-	protein_coding	No					F		F				F						F	0.19403	0.295456	0.156889	1.13202	0.743731	1.51939	-0.102155	0.230819	-0.132678	1.48887	1.11053	0.764265	0.363367	0.417004	0.383327	1.06482	0.175541	0.172412	0.309964	3.92575e-06	0.0103688	8.56657e-11	0.370973
fetus	ENSG00000241859		KALP	chrY	13751656	13915824	+	transcribed_unprocessed_pseudogene	No		M	M	M	M	M	M	M	M	M	M	M	M	M	M	M	M	-6.92315	-6.92315	-6.9231	-6.92315	-6.92315	-6.92318	-6.92317	-6.92316	-6.92309	-6.92315	-6.92316	-6.92317	-6.92316	-6.92321	-6.92317	-6.92316	0	0	0	0	0	0	0
fetus	ENSG00000241954		RP1-149A16.17	chr22	32383786	32385631	+	lincRNA	Yes	S				F													-0.299559	0.507598	0.537338	1.1238	0.65164	0.295775	-0.300454	-0.0799172	0.8295	0.665926	0.834994	-0.709856	0.665417	0.445832	0.3812	0.802589	0.161479	0.0782038	0.0796008	1.81325e-05	0.0167385	0.144408	0.209718
fetus	ENSG00000242058		RPS4XP19	chr18	9020029	9020764	+	processed_pseudogene	No													F					0.525175	-0.10208	0.528048	0.528523	0.168028	0.857198	1.14297	0.855734	0.397679	0.709405	0.663612	1.11484	0.776806	0.116725	0.460879	0.703791	0.0354909	0.409086	0.0282544	0.019968	0.246027	5.66422e-05	0.00111104
fetus	ENSG00000242193		RP11-568K15.1	chr1	178006136	178037950	-	unitary_pseudogene	No								M										-0.604116	-0.458388	-0.541846	-0.649857	-0.400923	-0.748679	-1.05877	-0.789043	-0.655393	-0.808913	-0.747116	-0.823137	-0.788826	-0.420988	-0.648305	-0.676239	0.00329474	0.0143358	0.00578453	0.000239059	0.0222128	2.76073e-05	1.17493e-05
fetus	ENSG00000242329		RP11-59H1.1	chr12	12840804	12841079	-	processed_pseudogene	No		F											F					1.09684	0.29123	0.645007	0.575406	0.137278	0.683316	0.857088	0.899374	0.628675	0.550138	0.652165	1.04858	0.613244	0.224384	0.46796	0.426287	1.86308e-05	0.175479	0.00803174	0.0157331	0.302443	0.00556094	0.0103311
fetus	ENSG00000242516		LINC00960	chr3	75672391	75679303	+	lincRNA	Yes	S	F	F	F	F	F	F	F	F		F	F	F	F		F	F	1.41894	1.10116	1.09473	1.36042	1.13117	1.30121	1.60241	1.3002	0.913464	1.46352	1.43147	1.32657	1.45655	0.961614	1.24456	1.30713	8.05348e-07	0.00019698	0.000338429	1.63077e-06	4.04579e-05	8.93554e-07	5.66366e-05
fetus	ENSG00000242574		HLA-DMB	chr6	32934629	32941070	-	protein_coding	No		M		M	M		M	M	M	M	M	M	M	M		M	M	-1.10426	-0.855411	-1.12353	-1.28282	-0.881689	-1.22254	-1.46603	-1.33657	-1.32683	-1.33612	-1.36964	-1.32979	-1.45437	-0.823396	-1.06198	-1.06548	0.000185613	0.00419819	0.000146988	1.58456e-06	0.00105875	2.31433e-06	0.000217175
fetus	ENSG00000243069		ARHGEF26-AS1	chr3	154024401	154121332	-	processed_transcript	Yes								M					M					-0.644694	-0.352285	-0.522247	-0.646519	-0.311991	-0.724681	-1.08848	-0.96013	-0.629301	-0.746889	-0.648935	-1.03544	-0.70794	-0.283288	-0.655476	-0.636213	0.00696795	0.0794835	0.0182483	0.00146778	0.100072	0.000799548	0.000151524
fetus	ENSG00000243364		EFNA4	chr1	155063731	155069553	+	protein_coding	No											M	M		M				-0.803024	-0.302836	-0.626539	-0.96413	-0.383052	-0.705414	-1.19515	-0.740899	-0.749684	-1.16147	-1.17765	-0.819695	-1.17202	0.197449	-0.537236	-0.779291	0.00563846	0.165582	0.0153668	0.000389566	0.0802614	0.00275796	0.00140117
fetus	ENSG00000243811		APOBEC3D	chr22	39014363	39033276	+	protein_coding	No								M	M				M					-0.914817	-0.555532	-0.87835	-0.814023	-0.53533	-0.89433	-1.24448	-1.24571	-0.778507	-0.9512	-0.955316	-1.135	-0.99045	-0.307428	-0.754267	-0.889913	0.000106623	0.0262057	0.000178799	0.00101697	0.0210232	0.000137742	0.000670554
fetus	ENSG00000244405		ETV5	chr3	186046308	186110318	-	protein_coding	No								M	M			M	M					-0.608134	-0.598263	-0.690475	-0.949696	-0.587728	-0.826151	-1.04335	-1.13546	-0.897799	-0.993874	-1.00544	-1.06593	-0.940457	-0.558446	-0.811399	-0.896024	0.000762613	0.00201827	0.00101456	2.80682e-07	0.00258292	1.63963e-05	2.25908e-05
fetus	ENSG00000244717		RPS27P14	chr5	69469883	69470136	+	processed_pseudogene	No					F													0.586442	-0.284726	1.0482	1.01816	0.387636	-0.485794	0.127531	0.221546	0.0380197	0.63835	-0.141186	0.199882	-0.0202619	-0.0102271	-0.0883321	0.19855	0.0340093	0.208754	0.00112731	0.000421797	0.160408	0.0678251	0.352653
fetus	ENSG00000244757		RP11-45A16.4	chr9	116288618	116318689	-	antisense	Yes																	F	0.377258	-0.329855	0.170115	0.8604	0.0484497	0.387624	0.368167	0.901366	0.36953	0.86999	1.0235	0.462169	0.903845	-0.103176	0.440763	1.07119	0.0959239	0.18337	0.294469	0.00450115	0.420733	0.114385	0.171039
fetus	ENSG00000245571		AP001258.4	chr11	59130133	59143015	-	lincRNA	Yes	S							M				M						-0.702345	-0.125472	-0.577264	-0.897665	-0.205859	-0.705454	-1.05206	-0.628638	-0.87631	-0.987112	-1.07604	-0.619552	-0.955126	0.0494283	-0.46368	-0.496189	0.00146079	0.289548	0.00867314	4.88568e-05	0.152259	0.000238086	0.000278101
fetus	ENSG00000245857		GS1-24F4.2	chr8	6835554	6885276	+	lincRNA	Yes	S							M										-0.562054	0.183362	-0.347933	-0.539856	0.147515	-0.315524	-1.73714	-0.718303	-0.25123	-0.671028	-0.317297	-0.62426	-0.63041	0.558765	-0.188866	-0.417188	0.0374527	0.27697	0.119146	0.0316513	0.302469	0.104194	5.69481e-05
fetus	ENSG00000247193		RP11-431M7.3	chr4	36244116	36274220	+	antisense	Yes	S							M			M		M	M				-0.936879	-0.438185	-0.791454	-0.787222	-0.491137	-0.931255	-1.69028	-1.05968	-0.729031	-1.0483	-0.893215	-1.12114	-1.15671	-0.25919	-0.696818	-0.883411	0.00222315	0.0903999	0.00514952	0.00497597	0.0545586	0.000362029	3.02433e-05
fetus	ENSG00000247345		RP11-266N13.2	chr5	59039761	59063503	+	antisense	Yes								F										0.312041	-0.237429	0.490822	0.2642	0.30509	0.448188	1.63856	0.0300011	0.394677	0.697258	0.494195	0.443662	0.745717	-0.0820927	0.11527	0.441474	0.161973	0.245914	0.0562634	0.149771	0.146965	0.0420073	1.08138e-06
fetus	ENSG00000248279		CTD-2218G20.2	chr5	32947443	32962467	+	lincRNA	Yes								F					F					0.11632	-0.0966884	0.2865	0.620696	0.329048	0.681594	1.61471	0.674867	0.2043	0.85421	0.76816	1.15057	0.980505	-0.044119	0.60401	0.575608	0.317084	0.374718	0.134393	0.00767239	0.082304	0.00204686	1.74473e-08
fetus	ENSG00000248634		CTC-573M9.1	chr5	128663978	128742829	+	sense_intronic	Yes	S																M	0.234491	0.22373	-0.0733287	0.275239	0.0140398	-0.232212	-0.708358	-0.123905	-0.119989	-0.0401447	-0.19958	0.221043	0.554354	0.127161	0.0398118	-1.24605	0.2476	0.223562	0.415562	0.175901	0.482328	0.239191	0.00501992
fetus	ENSG00000248699		CTD-2313D3.1	chr5	15450701	15451811	+	processed_pseudogene	No								F										-0.894505	-0.48225	0.465093	0.351231	0.695443	-0.209937	1.41223	0.0565497	0.161213	-0.320393	0.133007	-0.0422849	0.522909	-0.102823	-0.162529	-0.393516	0.00414854	0.0982671	0.138559	0.12831	0.0141309	0.301691	1.98482e-06
fetus	ENSG00000248713		RP11-766F14.2	chr4	99636529	99654648	-	protein_coding	No															M			-0.130963	-0.320251	-0.218581	-0.224395	-0.364652	-0.550602	0.0881371	-0.973793	0.300573	-0.495665	-0.661293	-1.04157	-0.307016	-1.65274	-0.227872	-0.488826	0.406818	0.281474	0.318481	0.294745	0.233026	0.177514	0.479899
fetus	ENSG00000249085		CTD-2631K10.1	chr5	72794405	72816565	-	antisense	Yes									F				F	F				0.838703	0.575748	0.578283	0.851474	0.657033	0.86951	0.73557	1.2197	0.461058	0.827157	0.906002	1.1729	1.07387	0.807459	0.936572	0.923868	0.00230799	0.0285981	0.0297856	0.000481168	0.00620003	0.000778522	0.0106448
fetus	ENSG00000249239		RP11-428L21.2	chr4	92821986	92822918	-	processed_pseudogene	No								F										0.698673	0.252291	0.400622	0.623413	0.264527	0.682462	1.21517	0.804124	0.469899	0.732015	0.618452	0.822721	0.887179	0.154538	0.532933	0.566177	0.000364901	0.178209	0.075319	0.00435799	0.142662	0.00135653	3.37143e-05
fetus	ENSG00000249581		CLRN2	chr4	17515165	17527104	+	protein_coding	No									F				F					0.222012	-0.301484	0.437208	0.694458	-0.0554423	0.323699	0.165144	1.31009	0.613369	0.745754	1.02406	1.2145	0.486656	0.189423	0.347328	0.742673	0.212389	0.154644	0.0785552	0.00653696	0.431527	0.103793	0.315011
fetus	ENSG00000249780		RP11-352E6.2	chr4	12640298	12640637	-	processed_pseudogene	No		F		F	F		F				F	F		F			F	1.19771	0.869897	1.026	1.22082	0.887675	1.09881	1.34027	0.944779	0.864476	1.31479	1.33005	0.984136	1.17932	0.630163	0.982816	1.12702	0.000140776	0.00513188	0.000803542	5.33523e-06	0.00181361	5.21654e-05	0.00103348
fetus	ENSG00000250131		RP11-130F10.1	chr4	177444979	177677126	+	antisense	Yes	S				M			M			M		M	M				-0.895903	-0.586671	-0.709421	-1.04241	-0.457397	-0.864894	-1.24306	-1.03502	-0.907105	-1.11088	-0.935072	-1.05998	-1.1974	-0.13118	-0.79482	-0.973813	0.000787124	0.0203184	0.00664521	2.19546e-05	0.0498678	0.000478041	0.000609347
fetus	ENSG00000250156		CTC-498M16.2	chr5	88408982	88439090	-	lincRNA	Yes	P										F	F		F			F	0.702521	0.415836	0.598107	0.913506	0.499988	0.829092	0.714595	0.932279	0.640079	1.03332	1.06203	0.931536	1.04056	0.488618	0.710447	1.00117	0.00981419	0.09171	0.019246	0.000170581	0.0359647	0.000582785	0.0284236
fetus	ENSG00000250166		RP11-268P4.5	chr12	22601425	22618867	+	lincRNA	Yes	S	M	M	M	M			M		M	M			M		M	M	-1.06079	-1.05674	-1.07978	-1.06951	-0.973776	-0.975532	-1.4059	-1.04124	-1.02471	-1.03704	-0.895595	-1.01295	-1.03057	-1.00447	-1.03887	-1.11543	0.000342691	0.00041244	0.000128735	7.33107e-06	0.000307593	0.000199104	0.000101433
fetus	ENSG00000250167		CTC-321K16.1	chr5	135559577	135634874	+	antisense	Yes	S							M										-0.661324	-0.734656	-0.692174	-0.632923	-0.532405	-0.775332	-1.15797	-0.778844	-0.721296	-0.709211	-0.576103	-0.855904	-0.742556	-0.796648	-0.71226	-0.800664	0.013323	0.00255646	0.00587502	0.00920561	0.0209498	0.00119264	0.000795126
fetus	ENSG00000250202		RP11-397E7.2	chr4	86876338	86876652	+	processed_pseudogene	No									F				F					0.893177	0.537536	0.708187	0.58734	0.501393	0.669349	0.451752	1.14725	0.371865	0.497117	0.782354	1.05624	0.623283	0.279724	0.667069	0.588599	7.08142e-05	0.0188224	0.00386232	0.00773959	0.0243393	0.00542551	0.0841778
fetus	ENSG00000250234		CTD-2024P10.1	chr5	34656412	34657250	-	antisense	Yes	S								F									-0.0210496	-0.490295	-0.435824	0.261682	0.0907293	-0.126748	0.436416	1.29911	0.347008	0.304064	0.980646	0.0080987	0.552564	-0.251935	-0.303741	-0.23192	0.473103	0.0540947	0.147313	0.160016	0.395535	0.332338	0.131818
fetus	ENSG00000250325		IGBP1P4	chr4	82401578	82402456	-	processed_pseudogene	No										F		F		F				0.678835	0.290731	0.694299	0.865334	0.446732	0.72362	0.454476	0.891828	1.0886	0.936702	1.15	1.01729	1.1057	0.43734	0.690263	0.816998	0.0114286	0.17089	0.00949401	0.000352379	0.052646	0.00218016	0.13985
fetus	ENSG00000250358		RP11-159K7.2	chr5	112628436	112632100	+	lincRNA	Yes		M			M						M	M		M				-1.09604	-0.752158	-0.555202	-1.14185	-0.714863	-0.989812	-1.27431	-1.10252	-0.762145	-1.25981	-1.20831	-0.969892	-1.391	-0.291475	-0.941424	-0.901504	0.000567864	0.0158796	0.0360342	0.000166511	0.0116686	0.000277384	0.00218117
fetus	ENSG00000250622		RP11-612J15.3	chr4	156972631	156972956	+	processed_pseudogene	No									F									0.519294	0.374698	0.584556	0.753222	0.35696	0.427735	0.440075	1.38842	0.760287	0.530244	0.782757	0.819584	0.377966	0.411388	0.459178	0.624793	0.00200542	0.055515	0.010216	8.11676e-05	0.0609316	0.0455399	0.0898273
fetus	ENSG00000250786		SNHG18	chr5	9546200	9550609	+	lincRNA	Yes					M						M	M		M				-0.867988	-0.580377	-0.800876	-1.05738	-0.730263	-0.785698	-1.05352	-0.753095	-0.761241	-1.15542	-1.16626	-0.801357	-1.22731	-0.209579	-0.751866	-0.927895	0.000887254	0.0266359	0.00271596	1.42371e-05	0.000617502	0.000558799	0.00184245
fetus	ENSG00000250796		RP11-723O4.3	chr3	128869624	128870026	+	processed_pseudogene	No								F			F							0.948259	0.270528	0.47101	0.895793	-0.0228049	0.160449	1.22707	-0.100489	0.880553	1.05697	1.07169	0.207656	0.505482	-0.931928	0.0781015	0.477031	0.0013859	0.213353	0.0853404	0.00110887	0.47488	0.259433	0.000666886
fetus	ENSG00000251076		RP11-526F3.1	chr5	112228283	112257309	+	antisense	Yes					F						F	F	F				F	0.282044	-0.0620422	-0.297005	1.09375	-0.163919	0.952836	-0.62158	0.888813	0.31841	1.20104	1.7454	1.3936	1.15072	0.543679	0.688798	1.83895	0.200585	0.396868	0.216585	0.000586212	0.332634	0.000466873	0.0780858
fetus	ENSG00000251354		RP11-697N18.1	chr8	47546804	47547926	-	unprocessed_pseudogene	No												F	F					0.426171	0.584678	0.848297	0.738246	0.611129	0.633386	0.911994	0.839476	0.872816	0.898483	1.31782	1.02109	0.875608	0.371451	0.645117	0.722088	0.0859229	0.0255715	0.00116963	0.0038654	0.0140619	0.0103116	0.00887148
fetus	ENSG00000251402		FAM90A25P	chr8	12415080	12418090	-	unprocessed_pseudogene	No			M												M			-0.912091	-1.03169	-0.709836	-0.638116	-0.776555	-0.80078	-0.725736	-0.616634	-0.623669	-0.637744	-0.584165	-0.655556	-0.735063	-1.205	-0.820142	-0.703535	0.000538654	1.74772e-05	0.00732642	0.00875458	0.00394646	0.000640393	0.0314583
fetus	ENSG00000251493		FOXD1	chr5	73444827	73448362	-	protein_coding	No					M						M	M		M			M	-0.915439	-0.8566	-0.850402	-1.06309	-0.744703	-0.897788	-1.05438	-0.905157	-0.851864	-1.21135	-1.28334	-1.00161	-1.18819	-0.507491	-0.854468	-1.03568	0.00142983	0.000549074	0.00152097	3.31427e-05	0.00304051	0.000430308	0.00456128
fetus	ENSG00000251548		RP11-215G15.4	chr5	10664495	10665113	-	processed_pseudogene	No								F			F	F						0.595877	0.24538	0.863048	0.872196	0.213362	0.510056	1.41991	0.801283	0.822816	1.14456	1.11968	0.983033	0.992147	-0.411296	0.462812	0.833226	0.0259575	0.211775	0.00147519	0.00110957	0.213485	0.0249368	7.28767e-05
fetus	ENSG00000251571		DDX3YP3	chr4	103572089	103574082	+	processed_pseudogene	No												F	F					0.400659	0.0311683	0.621903	0.461237	0.335563	0.593723	0.340901	0.945048	0.792977	0.508661	1.19012	1.00203	0.62786	0.395527	0.427874	0.422061	0.088732	0.441588	0.0142117	0.0362946	0.101673	0.00608156	0.150036
fetus	ENSG00000251632		RP11-714L20.1	chr4	137545731	137603430	+	lincRNA	Yes									M				M					-0.887769	-0.610055	-0.874424	-0.873118	-0.639065	-0.863848	-1.00808	-1.25598	-0.86042	-0.882473	-0.943297	-1.53593	-0.837759	-0.554334	-0.795034	-0.960384	0.0031167	0.0290681	0.00209447	0.0012576	0.0119746	0.00122282	0.0118095
fetus	ENSG00000252688		RNU6-579P	chr2	133333829	133333930	+	snRNA	No													F					0.291612	0.397185	-0.389944	-0.220934	0.301038	0.586065	0.700727	-0.624756	0.339565	0.339841	-0.0351717	1.01253	-0.0643538	-0.314002	-0.66181	0.373607	0.167376	0.142809	0.112932	0.245553	0.182034	0.0051518	0.0049301
fetus	ENSG00000252797		RN7SKP272	chr1	89987713	89987944	-	misc_RNA	No								M					F					0.344104	-0.148125	0.0416965	0.182225	-0.0597143	0.0676014	-1.01855	0.204867	-0.615888	0.0849279	0.125329	1.07323	0.586881	-0.0724319	-0.157223	-0.126146	0.105973	0.309148	0.470713	0.2882	0.416321	0.392872	0.000120052
fetus	ENSG00000252915		Y_RNA	chr21	39344537	39344628	+	misc_RNA	No														F				0.626597	0.0563407	0.0872738	0.669986	0.158353	0.00204223	-0.476115	0.0477744	0.559862	0.581054	0.285206	0.395929	1.13296	-0.0078643	-0.096532	0.373538	0.00720829	0.423211	0.382443	0.0104693	0.27249	0.458782	0.10894
fetus	ENSG00000253134		CTC-436K13.2	chr5	158275711	158278813	+	lincRNA	Yes									M									0.235861	0.145388	-0.264635	0.0120614	0.0591985	-0.696539	-0.217847	-1.1992	0.0329753	0.160202	-0.0582405	-0.618492	-0.905051	0.18825	-0.500727	-0.255422	0.123913	0.285625	0.189221	0.49976	0.417004	0.00212787	0.213557
fetus	ENSG00000253333		RP11-497H16.8	chr5	70495100	70500903	-	unprocessed_pseudogene	No			F					F	F				F					0.966298	1.02385	0.998879	0.90987	0.859655	0.909733	1.21549	1.11126	0.781949	0.93102	0.998997	1.05992	0.838387	0.813896	0.987411	0.871583	0.000579436	8.75606e-05	0.000135028	0.000332592	0.000953062	0.00032428	6.29358e-05
fetus	ENSG00000253634		RP11-587H10.2	chr8	92565443	92655494	-	lincRNA	Yes		M																-1.37547	-0.324057	0.162738	-0.234561	0.265228	-0.328574	0.579495	0.125157	-0.131269	0.0113852	-0.483507	-0.655199	-0.118102	0.16181	-0.0282423	-0.68712	5.06574e-10	0.128779	0.348613	0.209851	0.147187	0.134544	0.0243862
fetus	ENSG00000253661		ZFHX4-AS1	chr8	76491200	76683278	-	antisense	Yes		M			M		M	M	M		M	M	M	M		M	M	-1.4964	-0.437067	-0.901916	-1.35786	-0.434406	-1.27555	-2.38313	-1.67797	-0.852792	-1.64008	-1.46283	-1.66625	-1.71491	-0.0313029	-1.01419	-1.25684	2.96836e-06	0.0603405	0.00687591	1.58282e-05	0.064212	1.61474e-05	4.88841e-09
fetus	ENSG00000253668		RP11-463C14.1	chr8	53712697	53712896	+	processed_pseudogene	No								F										0.457217	0.0560672	0.494887	0.399424	0.107765	0.475985	1.09967	0.663117	0.357674	0.549189	0.690192	0.79705	0.598254	-0.0112809	0.298742	0.365658	0.0261108	0.382111	0.015427	0.0354224	0.287873	0.0106649	4.97769e-05
fetus	ENSG00000253677		UBE2HP1	chr8	81254870	81255229	+	processed_pseudogene	No													F		M			0.204136	-0.146236	-0.195298	0.208942	-0.267916	0.211006	-0.176522	0.77289	-0.370029	0.494877	0.832201	1.13509	0.499135	-1.0541	-0.0495201	0.117796	0.283073	0.314241	0.281073	0.237878	0.177981	0.241311	0.333491
fetus	ENSG00000253889		IGLVI-38	chr22	22425821	22426314	+	IG_V_pseudogene	No									F									-0.713432	-0.471601	0.0775285	0.10258	-0.150892	0.0707275	-0.105772	1.186	0.2127	0.382901	0.736459	0.224125	0.300329	-0.486829	-0.102386	-0.0224837	2.44643e-05	0.0131391	0.395518	0.311897	0.229333	0.372863	0.358196
fetus	ENSG00000253931		RP11-909N17.2	chr8	143412749	143417054	+	antisense	Yes	S											F		F				0.208938	-0.0329673	0.0415246	0.711261	0.384224	0.44089	-0.697846	0.705929	0.495564	0.810698	1.06967	0.828631	1.08082	0.114508	0.566073	0.810944	0.211393	0.47121	0.429915	0.00222951	0.0812105	0.0387621	0.0122645
fetus	ENSG00000253978		CTB-178M22.2	chr5	168229583	168232357	-	antisense	Yes	S				M			M	M		M	M	M	M			M	-0.70882	-0.0435145	-0.78626	-1.0411	-0.203991	-0.998493	-1.50047	-1.86764	-1.11486	-1.39679	-1.43171	-2.06055	-1.39012	0.123516	-0.794272	-1.14573	0.0159039	0.434214	0.0130285	9.78916e-05	0.241266	0.000775042	0.000183047
fetus	ENSG00000254200		RPL7AP33	chr5	173225836	173226423	-	processed_pseudogene	No							F											0.54781	0.275623	-0.242384	0.2258	-0.153137	1.25111	0.367537	-0.388726	0.34542	-0.232713	0.321359	-0.120805	0.130055	-0.656141	-0.761338	-0.182115	0.0189636	0.211021	0.241987	0.239618	0.305614	1.0753e-05	0.058284
fetus	ENSG00000254286		RP11-89K10.1	chr8	126557875	126713415	+	antisense	Yes	S						F											-0.144667	-0.0228426	-0.043446	0.352445	0.113335	1.10016	0.629552	0.84592	-0.469681	0.501403	0.768016	0.910335	0.46518	0.294744	0.285015	0.161	0.355807	0.476853	0.466708	0.137437	0.353579	4.39529e-05	0.076538
fetus	ENSG00000254338		MAFA-AS1	chr8	143417679	143419150	+	antisense	Yes								F	F		F	F	F	F			F	0.927045	0.643449	0.978192	0.974185	0.703807	0.853056	1.19641	1.34969	0.831384	1.17359	1.12907	1.34561	1.22213	0.489099	0.943085	1.10294	0.000228939	0.0122673	5.38503e-05	0.000102934	0.00212695	0.000135359	0.000214895
fetus	ENSG00000254350		RP11-542A14.1	chr5	158424585	158452758	+	lincRNA	Yes															M			-0.558176	-0.195431	-0.197489	-0.0169237	-0.0740555	-0.221918	0.115289	-0.0405515	0.0200439	-0.0234505	0.274341	-0.0999806	-0.0411391	-1.02027	-0.163565	-0.399139	0.0568765	0.197971	0.247298	0.479672	0.372665	0.148665	0.3701
fetus	ENSG00000254352		RP11-578O24.2	chr8	78723796	78724136	-	processed_pseudogene	No										F								0.411551	0.640828	0.580674	0.642254	0.305399	0.448115	-0.220264	0.449277	1.19006	0.548943	0.770439	0.394603	0.706232	0.159826	0.750865	0.436394	0.0991019	0.0219375	0.037874	0.0285672	0.169404	0.0561809	0.34903
fetus	ENSG00000254376		SOX5P	chr8	87788562	87789688	-	processed_pseudogene	No												F						0.182312	-0.164157	0.25198	0.654311	0.200091	0.321417	0.592147	0.502433	0.0192907	0.853651	1.05996	0.757108	0.693882	-0.377664	0.214417	0.627872	0.245079	0.271852	0.142495	0.00126307	0.18552	0.0674949	0.0372532
fetus	ENSG00000254399		GLYATL1P4	chr11	59042737	59050971	+	unprocessed_pseudogene	No												F						0.0379926	0.407257	0.211784	0.734207	0.292654	0.314306	-0.619176	0.0867299	0.426268	0.531132	1.40554	0.373393	0.316567	0.291878	-0.0180957	0.353523	0.441624	0.0485852	0.222885	0.013802	0.159891	0.061521	0.038587
fetus	ENSG00000254415		SIGLEC14	chr19	51642553	51646801	-	protein_coding	No		M	M	M		M				M					M	M		-1.19277	-1.21185	-1.17584	-0.976438	-1.05542	-0.980586	-0.880664	-0.769019	-1.23822	-0.932583	-0.919357	-0.901726	-0.930067	-1.25997	-1.00193	-1.00778	9.91082e-05	8.61757e-05	8.8609e-05	0.000803104	0.000263212	0.000721896	0.0379057
fetus	ENSG00000254536		RP11-108K14.8	chr10	133390834	133420495	+	protein_coding	No														F				0.0665786	-0.320793	-0.00948511	0.277849	-0.0449582	0.38258	-0.523561	0.679941	0.608892	0.273349	0.0905649	0.292038	1.11797	-0.261966	0.363496	0.335685	0.394464	0.107575	0.496903	0.173933	0.423474	0.0808857	0.0237625
fetus	ENSG00000254610		RP5-903G2.2	chr11	67934563	67939774	-	lincRNA	Yes	S							M										-0.925303	-0.677594	-0.811893	-0.719174	-0.735721	-0.788709	-1.16123	-0.65201	-0.791409	-0.777558	-0.726449	-0.680965	-0.879351	-0.773039	-0.832072	-0.794435	6.66042e-05	0.00353251	0.00106165	0.00275867	0.00100889	0.000250838	7.84785e-05
fetus	ENSG00000254681		PKD1P5	chr16	18374521	18401940	-	transcribed_unprocessed_pseudogene	No		M	M	M	M	M	M			M	M			M	M	M	M	-1.56106	-1.58181	-1.53758	-1.51035	-1.48949	-1.58181	-1.64819	-1.53089	-1.50204	-1.56457	-1.54649	-1.56227	-1.56335	-1.65339	-1.54204	-1.58268	0.000317188	0.00025651	0.000206535	0.000205933	0.000186722	9.82554e-05	0.00417129
fetus	ENSG00000254710		CTD-2216M2.1	chr11	123188802	123228277	+	antisense	Yes												F						0.183566	0.0228559	0.0273993	0.62943	0.211785	0.0270422	-0.547029	0.522363	0.339377	0.779433	1.68936	-0.0651198	0.595779	-0.372409	0.233028	0.605324	0.253289	0.474318	0.460402	0.0316574	0.177729	0.454872	0.052398
fetus	ENSG00000254752		OR5M2P	chr11	56479492	56480427	-	unprocessed_pseudogene	No									F									-0.0114577	0.773318	-0.152351	0.259485	0.099425	0.0176194	0.270606	1.09497	0.124538	0.406307	0.862321	0.167572	0.318971	-0.0994412	0.293798	0.108018	0.496741	0.0118377	0.356623	0.199889	0.294731	0.449617	0.228205
fetus	ENSG00000254939		CTD-2342I9.1	chr11	98565074	98566827	-	processed_pseudogene	No									F			F	F					0.199377	0.580072	0.22368	0.481662	0.353528	0.846947	0.0469284	1.59835	0.525777	0.571592	1.28019	1.18916	0.286626	0.465104	0.35311	0.302975	0.224884	0.0182432	0.2157	0.0424311	0.0913226	8.62717e-05	0.440119
fetus	ENSG00000254953		RP11-100N3.2	chr11	56736316	56736462	-	processed_pseudogene	No				F														0.644636	-0.894584	1.30317	-0.0259077	-0.438939	-0.165319	0.395455	-0.361448	0.0514951	0.0740454	-0.135262	0.617692	-0.0481524	-0.0503524	0.0476752	0.772117	0.0291816	0.00340203	0.000278631	0.456908	0.079886	0.286343	0.113551
fetus	ENSG00000255038		RP11-1167A19.2	chr11	66067277	66069619	-	antisense	Yes												F	F					0.124156	0.26057	-0.180361	-0.688273	-0.171116	0.45224	-0.297458	-0.108391	0.259532	-0.0660104	1.28656	1.16203	-0.139321	0.666051	0.610921	-0.0458328	0.357529	0.246948	0.341433	0.0109241	0.300011	0.0625618	0.207946
fetus	ENSG00000255151		GLYATL1P3	chr11	59086307	59094786	+	unprocessed_pseudogene	No				F	F												F	0.0244926	0.255848	1.00167	1.05549	0.107404	0.414747	0.376409	0.785418	0.614322	0.798006	0.933029	0.0470016	0.683674	0.00875913	0.822565	1.07338	0.451951	0.189027	0.00071098	8.57174e-05	0.35088	0.051342	0.0782212
fetus	ENSG00000255189		GLYATL1P1	chr11	58978787	58994120	+	unprocessed_pseudogene	No												F						0.0594319	-0.0613501	0.0399036	0.681831	0.0599232	0.219169	0.476966	0.641297	0.0742258	0.925625	1.33259	0.600842	0.771805	-0.139035	0.197491	0.494918	0.393455	0.406777	0.425332	0.0027666	0.395567	0.163306	0.0111075
fetus	ENSG00000255346		NOX5	chr15	68930525	69062743	+	protein_coding	No				M														-0.934632	-0.828364	-1.0428	-0.818357	-0.778157	-0.956838	-1.15582	-0.88364	-0.78343	-0.843216	-0.744712	-0.929567	-0.884223	-0.942202	-0.856262	-0.88396	0.000527718	0.00170989	1.06916e-05	0.00097628	0.00149893	2.79949e-05	0.00127954
fetus	ENSG00000255450		CTD-2063L20.1	chr11	29275655	29276565	+	processed_pseudogene	No								F	F				F					0.796795	0.500949	0.833684	0.69415	0.545555	0.887581	1.21163	1.08517	0.675082	0.78544	0.88691	1.12002	0.86644	0.461269	0.577867	0.727713	0.00048632	0.031786	0.000393366	0.00399422	0.0148855	3.03194e-05	4.0319e-05
fetus	ENSG00000255471		RP11-736K20.5	chr11	86892214	86925037	-	antisense	Yes			M						M				M					-0.52715	-1.23751	-0.809443	-0.810396	-0.956996	-0.761099	-1.04391	-1.0879	-0.781328	-0.781267	-0.715511	-1.06316	-0.667244	-0.746273	-0.873291	-0.785936	0.0292637	3.52172e-07	0.00272796	0.000586546	2.37876e-06	0.00166571	0.00167525
fetus	ENSG00000255500		RP11-347H15.2	chr11	50268161	50269273	+	processed_pseudogene	No																	F	0.08341	-0.564648	0.557249	0.116183	0.414255	0.246067	0.887153	0.215562	-0.099627	0.391688	0.471114	0.793683	0.279432	-0.0358856	-0.523766	1.08775	0.406145	0.0303104	0.0693034	0.364091	0.129189	0.217709	0.00708245
fetus	ENSG00000255546		RP11-168K9.1	chr11	127021754	127053553	+	lincRNA	Yes	S	M																-1.41284	-0.00766531	-0.330142	-0.0889936	-0.23451	-0.737075	-0.560088	-0.349675	-0.0369014	-0.170567	0.0703533	-0.654206	-0.707576	-0.128816	-0.803282	-0.204061	5.44934e-09	0.474292	0.140746	0.343909	0.178719	0.0042153	0.0429904
fetus	ENSG00000256218		RP11-1038A11.2	chr12	5366048	5367774	-	lincRNA	Yes								M	M				M					-0.626279	-0.503107	-0.651343	-0.738839	-0.368575	-0.747717	-1.56787	-1.28633	-0.805042	-0.82124	-0.783676	-1.36184	-0.860337	-0.121489	-0.698639	-0.810797	0.0282302	0.0462289	0.0193615	0.00748859	0.1102	0.00423377	2.04395e-05
fetus	ENSG00000256274		TAS2R64P	chr12	11076769	11079171	-	transcribed_processed_pseudogene	No		F	F	F	F	F	F		F	F	F	F	F	F		F	F	1.16899	1.09514	1.21801	1.49597	1.11603	1.21671	1.23022	1.34349	1.32457	1.54506	1.7332	1.40723	1.53951	0.768526	1.05023	1.3766	0.000235182	0.000556947	0.000143569	3.89129e-08	2.83737e-05	1.4397e-05	0.00463868
fetus	ENSG00000256463		SALL3	chr18	78980275	79002677	+	protein_coding	No							M	M	M		M		M	M				-0.894001	-0.203703	-0.69365	-0.912261	-0.296919	-1.01974	-1.72759	-1.13493	-0.650912	-1.16874	-1.01957	-1.18091	-1.26553	-0.03968	-0.723947	-0.833765	0.00256992	0.247724	0.0075154	0.0007539	0.143332	4.21511e-05	4.57439e-05
fetus	ENSG00000256484		RP13-507P19.1	chr12	131366660	131371059	+	lincRNA	Yes	S	M																-1.11251	-0.726313	0.115689	-0.0768022	0.122075	0.333467	-0.495678	-0.268366	-0.460172	-0.16697	0.452803	0.237265	-0.082506	0.0171461	-0.577817	0.350706	0.000165543	0.011413	0.354502	0.409167	0.347501	0.122342	0.0287005
fetus	ENSG00000256618		MTRNR2L1	chr17	22523111	22524663	+	protein_coding	No														F				0.590497	0.279912	0.621729	0.794567	0.501292	0.762244	0.770965	0.537124	0.637234	0.89563	0.852925	0.769983	1.04022	0.447892	0.630797	0.8428	0.0268484	0.193733	0.0164506	0.00141061	0.0335941	0.00136266	0.0160939
fetus	ENSG00000256637		RP11-76I14.1	chr2	103874310	104077778	+	lincRNA	Yes	S	M	M		M	M	M	M			M		M	M		M	M	-1.27517	-1.08501	-0.875803	-1.22828	-1.0029	-1.27849	-1.70586	-1.18956	-0.800404	-1.34056	-1.13405	-1.23606	-1.38297	-0.75257	-1.12735	-1.22704	0.000146443	0.000612752	0.00364292	6.89475e-05	0.000644536	4.49185e-06	8.48667e-05
fetus	ENSG00000256720		RP11-436I9.6	chr12	9135084	9135591	+	processed_pseudogene	No																F		0.344124	0.0121097	0.277501	0.434956	0.28149	-0.0403919	-0.277228	-0.213423	0.685541	0.206978	0.294263	0.0566706	0.253397	0.215014	1.16244	0.442338	0.141764	0.484923	0.23689	0.0976369	0.202681	0.465313	0.147521
fetus	ENSG00000256870		SLC5A8	chr12	101155493	101210407	-	protein_coding	No					F				F	F	F	F	F	F				0.8731	0.521124	0.975239	1.08544	0.732762	0.940079	1.1903	1.11662	1.10765	1.12433	1.26923	1.10945	1.12585	0.620438	0.844732	0.992882	0.00330261	0.0673313	0.000437146	2.1152e-05	0.00593414	0.000142029	0.00303026
fetus	ENSG00000257403		CTD-2547E10.3	chr16	21347139	21352138	+	unprocessed_pseudogene	No								F										0.61554	0.198106	0.425589	0.621715	0.363899	0.482507	1.13496	0.804939	0.435065	0.813756	0.901222	0.508305	0.911282	-0.0439585	0.380149	0.239798	0.00375715	0.230284	0.0494095	0.0047867	0.0651096	0.0120371	5.68949e-06
fetus	ENSG00000257846		RP11-597A11.3	chr14	19668829	19670003	+	processed_pseudogene	No								F										0.513905	0.0923355	0.502041	0.429776	0.175468	0.544524	1.16563	0.788602	0.423301	0.559524	0.621599	0.919319	0.572737	0.137382	0.391621	0.488554	0.0163731	0.342237	0.0209721	0.0378186	0.217492	0.00723743	0.000221427
fetus	ENSG00000257883		RP11-497G19.1	chr12	116661582	116698065	+	lincRNA	Yes	S								F									0.394902	-0.436353	-0.0891653	0.682042	-0.367784	0.0375957	0.588009	1.4398	0.28197	0.463208	-0.075812	0.372265	-0.33643	-0.0588953	-0.900311	0.0992263	0.136332	0.0666599	0.416871	0.0223175	0.127543	0.453647	0.0338951
fetus	ENSG00000257935		LHX5-AS1	chr12	113472003	113480624	+	antisense	Yes							F		F								F	0.987884	-0.115641	0.0704234	0.829455	0.319961	1.17167	1.30973	2.0911	-0.465198	0.546436	0.289459	0.842399	1.03306	0.468887	0.909944	1.39769	0.000546071	0.418827	0.414695	0.00574136	0.188588	0.000217565	0.00602638
fetus	ENSG00000258480		RP11-662J14.2	chr14	40387558	40389140	+	lincRNA	Yes	S											F						0.683754	-0.484837	-0.296631	0.10395	0.318353	-0.168832	0.384123	-0.0157791	0.170035	0.0424116	1.55301	0.398518	0.25908	0.0380937	-0.350852	-0.214708	0.0903412	0.146614	0.2945	0.432298	0.249286	0.347389	0.195353
fetus	ENSG00000258484		SPESP1	chr15	68818221	68946811	+	protein_coding	No		M		M	M		M	M	M	M	M	M	M	M		M	M	-1.06901	-0.876986	-1.02471	-1.16791	-0.897352	-1.09612	-1.25335	-1.26805	-1.06096	-1.25441	-1.3104	-1.24355	-1.27419	-0.725835	-1.05012	-1.13973	5.89984e-05	0.000478749	4.46571e-05	2.33361e-07	3.42471e-05	2.71917e-06	0.000654701
fetus	ENSG00000258501		EIF3LP1	chr14	81916231	81917888	+	processed_pseudogene	No								F										0.53213	0.223574	0.734956	0.547519	0.297691	0.591326	1.05657	0.730379	0.725938	0.704197	0.832517	0.879676	0.831611	0.187314	0.370634	0.579935	0.026908	0.204404	0.00140281	0.0150908	0.120059	0.00398219	0.000289365
fetus	ENSG00000258584		FAM181A-AS1	chr14	93904730	93927066	-	antisense	Yes	S				M		M		M		M	M	M	M			M	-0.545355	0.160337	-0.681725	-1.05312	-0.234976	-1.12343	-1.31977	-1.96109	-0.798348	-1.43551	-1.5902	-1.83069	-1.50998	-0.0436564	-0.883596	-1.18528	0.0802186	0.319941	0.0219183	0.000897141	0.214907	0.000451762	0.00500879
fetus	ENSG00000258739		ENO1P2	chr15	92420860	92422735	+	transcribed_processed_pseudogene	No														F				0.387215	0.142942	-0.245041	0.51224	0.207302	0.00607173	-0.14137	-0.691714	1.07101	0.390629	0.296836	0.452996	1.38453	-0.322354	0.048171	0.494757	0.0807102	0.337133	0.245449	0.101259	0.285156	0.483926	0.351018
fetus	ENSG00000258903		RP11-355I22.2	chr14	62103378	62117175	-	lincRNA	Yes												F						0.484177	0.292446	0.56716	0.774177	0.382996	0.754774	0.536502	0.919193	0.407145	0.961226	1.16819	0.628356	0.922256	0.121397	0.512542	0.761698	0.0151411	0.107646	0.0104012	0.000261652	0.0419979	8.04926e-05	0.0578096
fetus	ENSG00000258914		CTD-2134A5.3	chr14	103875055	103877478	+	lincRNA	Yes	S								F									0.424444	-0.0240086	0.375335	0.408672	0.246428	0.349645	0.70617	1.14215	0.411247	0.444686	0.38305	0.565244	0.529932	0.382439	0.437176	0.476408	0.0201406	0.494482	0.0614463	0.0370325	0.105323	0.0660249	0.0057107
fetus	ENSG00000259122		TVP23BP1	chr15	26964917	26970385	+	unprocessed_pseudogene	No															M			0.141418	0.0773076	-0.354102	0.416298	-0.0423018	-0.117996	0.269533	0.544446	-0.0286029	0.425371	0.745129	0.60922	0.615407	-1.13318	0.212251	0.227846	0.324124	0.440117	0.11523	0.103301	0.430598	0.371538	0.247494
fetus	ENSG00000259195		RP11-158M2.6	chr15	85770990	85771163	+	processed_pseudogene	No						F												-0.536558	-0.639143	-0.127589	0.0512996	1.40031	0.439767	-0.241918	-0.231475	-0.0476849	-0.32818	-0.143057	0.315908	0.400141	-0.104267	0.100818	-0.36083	0.08141	0.0497231	0.388167	0.448754	1.51021e-08	0.160996	0.274573
fetus	ENSG00000259425		RP11-566K19.5	chr15	22770523	22776199	-	transcribed_unprocessed_pseudogene	No									F			F						0.862477	0.466895	0.658721	0.981477	0.658222	0.730132	0.631033	1.02644	0.586293	0.997593	1.16777	0.910213	0.948319	0.336499	0.79166	0.81814	0.00136199	0.0644785	0.00854344	5.91297e-05	0.00695486	0.00377255	0.0779266
fetus	ENSG00000259430		RP11-168G16.2	chr15	100372939	100437914	+	antisense	Yes	S							M										-0.278044	-0.232724	-0.431939	0.0845264	-0.189739	-0.249153	-1.22517	-0.13439	-0.166008	-0.0876497	0.111341	-0.0815042	0.0711827	-0.323426	-0.199338	-0.0924657	0.0767978	0.172484	0.0464276	0.35617	0.183338	0.105773	9.16111e-05
fetus	ENSG00000259522		RP11-468E2.2	chr14	24180395	24190416	-	protein_coding	No													F					0.346035	-0.0765483	-0.219274	-0.0088501	-0.56003	-0.724616	0.333857	0.59809	0.698985	-0.167312	-0.310307	1.02116	-0.238304	-0.126828	-0.338726	-0.0971241	0.0864232	0.394692	0.308274	0.4848	0.0173556	0.0192174	0.122734
fetus	ENSG00000259555		RP11-335K5.2	chr15	78625895	78628193	+	antisense	Yes	S							M										0.214904	0.199777	0.170018	-0.415739	0.304883	0.0285052	-1.40865	-0.658463	0.439541	0.259743	0.5497	-0.24	0.33557	-0.490515	-0.824906	-0.654017	0.18066	0.260743	0.319828	0.187305	0.136288	0.471029	2.4301e-08
fetus	ENSG00000259737		RP11-475A13.1	chr15	36438972	36471016	-	lincRNA	Yes	P										F	F						-0.196063	-0.0268948	0.0839797	-0.470087	-0.20494	-0.104188	-0.63381	-0.181404	0.646443	1.14744	1.26522	-0.330154	0.259582	-0.779294	0.0334044	-0.474386	0.309631	0.463363	0.383846	0.0908624	0.252255	0.363578	0.0662993
fetus	ENSG00000260049		RP3-404K8.2	chr6	22260424	22317798	+	antisense	Yes	S							M										0.786671	-0.690365	-0.102512	0.690984	-0.0849092	-0.188094	-1.52424	-0.0776936	0.0532625	-0.509564	0.639913	0.202667	-0.0738256	-0.65048	0.510104	-0.221012	0.000596822	0.0150248	0.394086	0.00232773	0.398426	0.207548	9.5958e-11
fetus	ENSG00000260075		NSFP1	chr17	46372855	46487141	+	unprocessed_pseudogene	No		F	F	F	F	F	F	F	F	F	F	F	F	F	F	F	F	2.19999	1.88571	2.0076	2.09705	1.92975	2.16625	2.47969	2.34722	1.88622	2.15378	2.13107	2.31699	2.25639	1.85797	2.13757	2.13858	2.73221e-07	9.82745e-06	2.00456e-06	6.14599e-08	1.37258e-07	1.59066e-08	8.67444e-06
fetus	ENSG00000260197		RP11-424G14.1	chrY	19691941	19694606	-	lincRNA	Yes	S	M	M	M	M	M	M	M	M	M	M	M	M	M	M	M	M	-5.5518	-5.54969	-5.54227	-5.53678	-5.53934	-5.54693	-5.54431	-5.55067	-5.51577	-5.53573	-5.53965	-5.55041	-5.54078	-5.54279	-5.54451	-5.54272	1.11022e-16	1.11022e-16	1.11022e-16	1.11022e-16	1.11022e-16	1.11022e-16	1.11022e-16
fetus	ENSG00000260220		MGC50722	chr9	136280942	136306901	-	protein_coding	No								F	F				F	F				0.613719	0.451455	0.372894	0.826167	0.436363	0.830187	1.52739	1.58744	0.217603	0.891937	0.846999	1.38187	1.08663	0.174512	0.815642	0.881865	0.0333403	0.0835176	0.137737	0.00257894	0.0484204	0.00245996	3.58348e-05
fetus	ENSG00000260552		RP11-49I11.1	chr18	36179996	36187448	-	antisense	Yes	S				M													-0.969517	0.185999	-0.573025	-1.28933	-0.138591	0.154101	-0.582587	-0.339901	-0.176083	-0.339837	-0.303876	0.0113955	0.577293	-0.391533	-0.597112	-0.249602	0.000154012	0.310865	0.0705727	4.49755e-10	0.362759	0.256215	0.0321287
fetus	ENSG00000260577		RP11-615I2.2	chr16	68644248	68646168	-	antisense	Yes												M	M					-0.742458	-0.686676	-0.822461	-0.774103	-0.639204	-0.769012	-0.897768	-0.948734	-0.76829	-0.909951	-1.00282	-1.01983	-0.860195	-0.584249	-0.781068	-0.848399	0.00277852	0.00462669	0.000452315	0.000582758	0.00512002	0.000433681	0.00234177
fetus	ENSG00000260678		RP11-146F11.4	chr16	30615256	30615679	-	transcribed_processed_pseudogene	No										F								0.421947	-0.0862834	0.242896	0.686643	0.213503	-0.291522	-1.01823	-0.877749	1.49586	0.901129	0.785609	-0.988665	0.641017	-0.924803	-0.163244	0.106642	0.0500016	0.367762	0.193595	0.00893931	0.205525	0.138518	0.0102576
fetus	ENSG00000261061		RP11-303E16.2	chr16	81030770	81031485	+	sense_intronic	Yes	S							M			M	M		M				-0.456271	0.0737398	-0.441458	-0.948657	-0.13302	-0.890785	-2.13345	-0.672443	0.0100558	-1.34615	-1.08942	-0.943093	-1.3465	0.463188	-0.46761	-0.913974	0.0914038	0.415158	0.06492	0.000527922	0.316365	0.000491371	1.85214e-06
fetus	ENSG00000261186		RP11-341N2.1	chr2	242087351	242088457	-	antisense	Yes	S	F	F	F	F	F	F	F	F	F	F	F	F	F	F	F	F	1.60887	1.44672	1.58812	1.65467	1.45925	1.65983	1.71913	1.75627	1.55016	1.70338	1.67364	1.69022	1.76965	1.46304	1.64312	1.67953	3.26397e-07	1.90394e-06	1.05418e-07	8.8974e-10	5.57807e-09	4.51027e-10	1.4144e-05
fetus	ENSG00000261434		CTD-2083E4.7	chr5	195778	196341	+	sense_overlapping	Yes	S							M										-0.535761	-0.343939	-0.50934	-0.441715	-0.291182	-0.599379	-1.28279	-0.692738	-0.490178	-0.459378	-0.331447	-0.755485	-0.565368	-0.422028	-0.492715	-0.536565	0.0179105	0.105468	0.022994	0.0410799	0.116448	0.00520593	0.000271413
fetus	ENSG00000261553		RP11-29G8.3	chr13	75549773	75807120	+	processed_transcript	Yes		F		F	F		F	F	F		F	F	F	F		F	F	1.13702	0.689468	1.117	1.45501	0.87357	1.2255	1.55419	1.55489	1.16482	1.59382	1.6939	1.52939	1.55356	0.481904	1.09919	1.32496	0.000566823	0.0307381	0.0005927	6.4913e-07	0.00202771	2.03628e-05	0.000687377
fetus	ENSG00000261662		RP5-1042I8.7	chr1	119909255	119910613	-	sense_overlapping	Yes	P							M	M		M	M	M	M				-0.965145	-0.602368	-0.86762	-0.993433	-0.563496	-0.961082	-1.60333	-1.18041	-0.90692	-1.12577	-1.06697	-1.03253	-1.16632	-0.350793	-0.829616	-0.866133	0.000625893	0.0113531	0.000411276	4.95435e-05	0.0102497	5.97084e-05	6.58987e-07
fetus	ENSG00000261863		RP11-141J13.5	chr17	4610449	4617650	+	lincRNA	Yes	S	M						M										-1.08976	-0.215499	-0.338903	-0.28168	-0.009339	-0.778886	-1.21355	-0.797711	-0.110512	-0.318951	-0.0429727	-0.818121	-0.58985	-0.314889	-0.0842118	-0.816588	5.84486e-06	0.22557	0.15457	0.126231	0.470333	0.00164679	5.78195e-06
fetus	ENSG00000262000		CTD-2526A2.5	chr17	80515215	80515389	+	processed_pseudogene	No		F																1.06363	-0.0722683	-0.0262517	-0.00964008	-0.0365263	0.142943	0.120627	0.0314975	0.0271549	0.0344306	-0.0202026	-0.0733135	-0.10571	-0.0485214	-0.159362	-0.200875	0.000383656	0.702471	0.777289	0.790572	0.75029	0.654702	0.668486
fetus	ENSG00000262874		C19ORF84	chr19	51388289	51390574	-	protein_coding	No											M	M						-0.949322	-0.834288	-0.886248	-0.937841	-0.768245	-0.481102	-0.692151	-0.561678	-0.810853	-1.03308	-1.14355	-0.536594	-0.677477	-0.248245	-0.756769	-0.877498	0.000549802	0.00513266	0.00126772	0.00138762	0.00153827	0.0703609	0.0586207
fetus	ENSG00000263146		RP11-849I19.1	chr18	78976555	78979074	-	lincRNA	Yes	S				M			M	M		M	M	M	M				-0.846828	-0.199013	-0.825267	-1.07183	-0.426905	-0.903108	-2.02092	-1.27846	-0.870751	-1.33977	-1.26703	-1.22453	-1.23824	0.0501567	-0.761364	-0.903825	0.00253772	0.223202	0.00212638	4.7125e-06	0.0360157	0.000229535	5.24033e-09
fetus	ENSG00000263369		RP11-640N20.9	chr17	32106330	32114125	-	transcribed_unprocessed_pseudogene	No											F							0.538581	0.183721	0.226453	0.973488	0.592656	0.293249	-0.0441439	0.72558	-0.10125	1.03846	0.531768	0.220214	0.465271	0.291621	0.48528	0.281464	0.0065002	0.29678	0.237823	0.000113822	0.0216821	0.154814	0.448808
fetus	ENSG00000263400		TMEM220-AS1	chr17	10729777	10815164	+	antisense	Yes								M										-0.738093	-0.211559	-0.64157	-0.710916	-0.269492	-0.825292	-1.36879	-0.778051	-0.783325	-0.904746	-0.709593	-0.957302	-0.822664	-0.245645	-0.685682	-0.743083	0.0057879	0.207015	0.0077217	0.00303478	0.126656	0.000236554	0.000216066
fetus	ENSG00000263470		RP11-160O5.1	chr17	65100812	65111058	+	lincRNA	Yes	S							M										-0.429554	-0.18056	-0.57385	-0.542014	-0.142746	-0.343464	-1.4227	-0.459399	-0.776963	-0.909723	-0.976415	-0.81105	-0.960854	0.407563	-0.171295	-0.511394	0.0747814	0.240916	0.0177445	0.01985	0.283866	0.0949761	0.000255939
fetus	ENSG00000263667		RP3-416J7.4	chr6	181466	205484	-	lincRNA	Yes	S	M	M	M	M	M	M	M	M	M	M		M	M		M	M	-1.50782	-1.32396	-1.34088	-1.49061	-1.28025	-1.57085	-1.84079	-1.69211	-1.39939	-1.5242	-1.46833	-1.74114	-1.62728	-1.32897	-1.49127	-1.48511	9.72665e-05	0.000835294	0.0002176	2.56745e-05	0.00040452	4.09396e-06	0.000253794
fetus	ENSG00000263738		AC079233.1	chr4	157360144	157360198	+	miRNA	No		F			F		F		F	F	F	F	F	F		F	F	1.11404	0.826576	0.994614	1.25655	0.911141	1.04148	1.04953	1.32422	1.01263	1.30476	1.37468	1.24712	1.18585	0.704917	1.00223	1.26142	0.000170947	0.00436125	0.000832832	1.61543e-06	0.000601672	8.69204e-05	0.00351254
fetus	ENSG00000263820		AC005702.2	chr17	60042805	60042882	-	miRNA	No														F			F	0.792515	0.941882	0.877068	0.926161	0.869476	0.888941	0.856951	0.770506	0.934035	0.945984	0.852512	0.839292	1.0704	0.891865	0.933395	1.01163	0.00551188	0.000164669	0.000548185	5.12058e-05	0.000174795	0.000121528	0.00579443
fetus	ENSG00000263898		MIR4793	chr3	48644194	48644280	-	miRNA	No					F													-0.261524	-0.205636	0.077656	1.15121	0.0598163	0.162946	0.0444088	0.491933	-0.395932	-0.15597	-0.393976	-0.463273	0.183378	-0.145515	-0.255514	0.00799144	0.163862	0.225033	0.425437	0.000168791	0.411107	0.269423	0.431146
fetus	ENSG00000264016		CTC-297N7.9	chr17	10741267	10769016	-	lincRNA	Yes	S							M		M	M			M				-0.891469	-0.392675	-0.733892	-0.853772	-0.216218	-0.740161	-1.60602	-0.875869	-1.19945	-1.07944	-0.590725	-0.973052	-1.13658	0.292348	-0.733416	-0.844731	0.00514033	0.11226	0.0139114	0.002556	0.234508	0.00595852	0.00013589
fetus	ENSG00000264091		AP002495.1	chr11	71802585	71802649	-	miRNA	No															M			0.239993	0.112064	0.156384	0.690606	0.0750543	0.0787805	0.509607	0.692272	0.746013	0.725464	0.42902	0.796683	0.880017	-1.14944	0.111096	-0.0122612	0.202417	0.37541	0.310897	0.00249384	0.407241	0.367113	0.0165967
fetus	ENSG00000264266		MIR4322	chr19	10230413	10230485	+	miRNA	No																	M	-0.0383786	0.343369	-0.745456	-0.236299	-0.412966	-0.268978	-0.0997942	-0.158132	-0.103175	0.0231045	0.0260233	0.0345954	0.203221	-0.764533	-0.540504	-1.53274	0.430356	0.174718	0.0104487	0.138507	0.0812742	0.164209	0.357126
fetus	ENSG00000264268		MIR4767	chrX	7147860	7147937	+	miRNA	No															F			0.95924	0.942502	0.942826	0.848597	0.892081	0.849434	1.07072	0.862959	0.871104	0.875037	0.831458	0.861465	0.808949	1.11001	0.851432	0.965514	0.000524907	0.000724536	0.000447212	0.000950621	0.000492653	0.000372577	0.00111324
fetus	ENSG00000264736		BDP1P	chr18	77435253	77437242	-	processed_pseudogene	No												F	F					0.206381	-0.194563	0.284647	0.479224	0.173613	0.304025	0.530145	0.374529	0.20092	0.700921	1.37407	1.31703	0.642416	0.0645792	0.433736	0.77094	0.234802	0.277345	0.18298	0.0661221	0.247586	0.157891	0.0658375
fetus	ENSG00000264908		AC000403.1	chr13	76886321	76886400	-	miRNA	No									F									0.503179	0.291973	0.539291	0.569455	0.367035	0.548216	0.793113	1.04965	0.570698	0.671641	0.638286	0.914767	0.630579	0.170474	0.558658	0.486279	0.0185561	0.113566	0.00847055	0.00363306	0.0402226	0.00421717	0.00331288
fetus	ENSG00000265519		CTD-3157E16.1	chr17	15787787	15788205	-	lincRNA	Yes											M	M		M				-0.667593	-0.463696	-0.752163	-0.909528	-0.486922	-0.76874	-1.12816	-0.981855	-0.976827	-1.00203	-1.00852	-0.978926	-1.04561	-0.283303	-0.696052	-0.779164	0.012778	0.065778	0.00310014	9.42428e-05	0.0414238	0.00100012	0.00115321
fetus	ENSG00000265566		RN7SL605P	chr11	57528085	57528365	-	misc_RNA	No					F						F			F				0.911394	0.764059	0.741854	1.1721	0.865788	0.708787	0.520505	0.388148	0.992509	1.04773	0.943878	0.00962936	1.07482	0.629819	0.806978	0.913144	0.00149705	0.00589861	0.00957437	1.2189e-05	0.000917065	0.00434931	0.0781569
fetus	ENSG00000265917		MIR3685	chr12	95309923	95309984	+	miRNA	No					F												F	0.832301	0.483354	0.71954	1.00226	0.760446	0.510483	-0.765094	-0.0691265	1.11887	0.553729	0.473164	0.367539	0.655096	0.467992	0.499817	1.25316	0.00191004	0.101917	0.036061	0.000266095	0.00459531	0.0516067	0.0548693
fetus	ENSG00000265933		LINC00668	chr18	6919496	6929966	-	lincRNA	Yes	S							M										-0.831804	-0.708994	-0.9696	-0.572529	-0.752377	-0.673617	-1.12907	-0.738291	-0.740621	-0.501562	-0.496354	-0.909386	-0.443968	-0.916794	-0.710557	-0.6534	0.00114984	0.011166	0.000130932	0.0126118	0.00288815	0.00525308	0.000291929
fetus	ENSG00000266145		RHOT1P1	chr18	14222008	14222331	+	processed_pseudogene	No															M			0.381126	-0.1434	0.82798	-0.353565	-0.0730478	-0.203544	0.31023	0.317482	0.144374	0.279418	0.252746	0.359799	0.67967	-1.05355	0.335405	0.287751	0.0864296	0.327068	0.013328	0.226121	0.399353	0.334703	0.255153
fetus	ENSG00000266347		AC068641.1	chr12	89592833	89592927	+	miRNA	No		F			F			F	F	F	F	F	F	F				1.06423	0.557677	0.965381	1.02549	0.592805	0.985914	1.1982	1.06355	1.23543	1.03321	1.12929	1.29138	1.14714	0.574115	0.819359	0.888378	5.2543e-05	0.0437813	0.000699565	5.04249e-05	0.016948	0.000152217	6.93788e-05
fetus	ENSG00000266701		AC005702.4	chr17	60042546	60042627	-	miRNA	No									F									0.820413	0.793978	0.841368	0.887761	0.808951	0.817389	0.990654	1.05005	0.823454	0.886045	0.863048	0.967782	0.927674	0.737612	0.894196	0.952284	0.00149049	0.00162369	0.000806833	0.000115998	0.000392813	0.00116743	0.0023638
fetus	ENSG00000267128		RNF157-AS1	chr17	76140556	76154650	+	antisense	Yes								M										-0.493664	-0.295489	-0.624149	-0.504992	-0.286056	-0.41726	-1.38341	-0.6686	-0.481499	-0.64401	-0.652271	-0.751863	-0.606361	-0.246751	-0.309243	-0.479299	0.0346608	0.104775	0.00716104	0.0238307	0.101946	0.037761	0.000978134
fetus	ENSG00000267144		AC067968.3	chr19	44023604	44025262	-	lincRNA	Yes	S														M			-0.501134	0.532191	1.12166	0.125678	-0.0514076	0.175625	0.302788	-0.191412	-0.194011	0.997277	0.128857	0.653179	0.531091	-1.50596	0.300149	0.064708	0.102173	0.0365196	0.00100054	0.357776	0.433924	0.30882	0.164155
fetus	ENSG00000267374		LINC00669	chr18	39206924	39800318	-	lincRNA	Yes	S				M			M			M			M				-0.809986	-0.00720766	-0.571837	-1.16935	-0.147733	-0.861466	-2.00108	-0.894269	-0.968291	-1.48534	-1.39027	-0.857337	-1.65969	0.786943	-0.484763	-0.799052	0.0183034	0.484286	0.0424335	0.000515872	0.327019	0.00342907	9.59766e-06
fetus	ENSG00000267532		MIR497HG	chr17	7015818	7019659	-	antisense	Yes										M								-0.453307	-0.215776	-0.750717	-0.645722	-0.404918	-0.624361	-0.91866	-0.832172	-1.06123	-0.744768	-0.855027	-0.976184	-0.635514	0.145706	-0.515043	-0.574905	0.0721501	0.246767	0.00476243	0.0127908	0.075955	0.0106656	0.00957999
fetus	ENSG00000267594		CYP4F24P	chr19	15760241	15779909	-	unprocessed_pseudogene	No			F			F									F	F		0.929983	1.4018	1.12301	1.00844	1.40671	0.919955	0.038996	0.825399	1.20029	0.883302	1.07532	0.784927	0.869707	1.85932	1.15192	0.955178	0.010985	0.00056588	0.00183167	0.00222083	0.000116628	0.00339612	0.451803
fetus	ENSG00000267645		POLR2J2	chr7	102637049	102671660	-	protein_coding	No		M	M	M	M	M	M	M	M	M	M	M	M	M	M	M	M	-2.41672	-2.35921	-2.41679	-2.50539	-2.2562	-2.41274	-2.70653	-2.4604	-2.51623	-2.56306	-2.5201	-2.52097	-2.69201	-2.26479	-2.40629	-2.49547	6.96342e-07	6.99475e-08	1.4305e-07	1.36571e-09	5.38287e-08	3.60052e-09	3.92057e-06
fetus	ENSG00000267677		RP11-27G24.1	chr18	59360700	59386749	+	lincRNA	Yes	S																M	0.80648	-0.726941	0.0800463	0.0924825	0.711008	0.187236	-0.133215	0.37096	-0.0239808	0.101002	0.482952	-0.545561	-0.219883	0.20322	0.158502	-1.14608	0.00640365	0.0109837	0.415159	0.411828	0.00305354	0.323318	0.354054
fetus	ENSG00000267751		AC009005.2	chr19	567212	572228	-	antisense	Yes	S	M	M	M	M	M	M	M			M	M	M	M		M	M	-1.23928	-1.13562	-1.24242	-1.25264	-1.05703	-1.05339	-1.80601	-1.14851	-0.998844	-1.36785	-1.40717	-1.32879	-1.27173	-0.760945	-1.1021	-1.21658	9.17074e-05	0.00077283	6.38822e-05	2.01898e-05	0.000516827	0.000254507	7.2553e-06
fetus	ENSG00000267793		RP11-576C2.1	chrY	19598188	19598757	+	transcribed_processed_pseudogene	No		M																-1.08003	-0.803112	-0.667009	-0.569822	-0.68595	-0.704336	-0.907911	-0.400006	-0.399602	-0.659545	-0.558152	-0.479147	-0.65374	-0.921986	-0.459153	-0.736862	2.23144e-10	0.00012661	0.00520578	0.00479599	0.000853325	0.000352672	0.000378948
fetus	ENSG00000268257		AIRN	chr6	160003291	160007664	-	antisense	Yes								M										-0.629954	-0.728257	-0.801931	-0.627717	-0.645468	-0.831001	-1.02258	-0.912737	-0.827695	-0.657561	-0.657521	-0.864216	-0.747238	-0.767043	-0.728519	-0.759005	0.0214226	0.00439211	0.00134106	0.00778408	0.00686375	0.000118312	0.000872873
fetus	ENSG00000268581		SIGLEC18P	chr19	51119987	51122965	+	unprocessed_pseudogene	No					F					F	F	F		F			F	0.698868	0.417002	0.580012	1.10619	0.411782	0.502067	-0.796617	0.35424	1.35619	1.20745	1.44657	0.330284	1.02689	0.109294	0.459181	1.09217	0.0112518	0.0474398	0.0463353	0.000132877	0.0625056	0.0247778	0.0103077
fetus	ENSG00000268812		RP1-102K2.8	chr22	30246205	30246998	+	antisense	Yes									F				F					0.553059	-0.313866	0.65068	0.479923	0.428365	0.728078	0.219808	2.32836	0.361165	0.604355	0.839238	1.59476	0.772912	-0.189373	0.814913	0.387628	0.0052869	0.143513	0.0106499	0.0353911	0.0323033	0.00283501	0.231423
fetus	ENSG00000268883		PNMA6D	chrX	153075769	153076968	-	unprocessed_pseudogene	No		F	F	F	F	F	F	F	F	F	F	F	F	F	F	F	F	1.8446	1.78289	1.84522	1.91143	1.76463	1.73933	1.82946	1.60241	2.03717	1.92974	1.82021	1.64305	2.12939	1.6866	1.79774	1.88016	1.35394e-05	3.49905e-05	3.45357e-06	2.25869e-07	4.04389e-06	5.77326e-06	0.000800487
fetus	ENSG00000268991		FAM231C	chr1	16539066	16539575	+	protein_coding	No									M			F	M					-0.352254	0.158664	0.200099	0.712985	-0.197518	-0.559177	-0.915942	-1.27451	0.62117	0.785809	1.13983	-1.09537	0.322608	-0.535182	-0.140198	0.0678488	0.0392723	0.246031	0.2254	0.00194302	0.180415	0.00369286	0.000585114
fetus	ENSG00000269113		TRABD2B	chr1	47760528	47996895	-	protein_coding	No											M			M				-0.96864	-0.769372	-0.691658	-0.959825	-0.63965	-0.859733	-0.968101	-0.762668	-0.716881	-1.04256	-1.00482	-0.874323	-1.16955	-0.562644	-0.794775	-0.957932	0.000686746	0.00243196	0.00618442	0.000401042	0.0124147	0.000807475	0.0113701
fetus	ENSG00000270062		RP11-248J18.3	chr14	50723777	50724272	-	sense_intronic	Yes	P											F						0.713047	0.622642	0.799856	0.773179	0.635396	0.760958	1.02594	0.703624	0.699456	0.886568	1.00923	0.676679	0.76902	0.544722	0.605392	0.650497	0.00522617	0.0112487	0.000812979	0.000878402	0.00355518	0.00032538	0.00201401
fetus	ENSG00000270218		RP11-325L12.5	chr15	65026088	65026676	+	processed_pseudogene	No																	F	0.173131	0.0260899	-0.224538	0.141533	0.0636654	0.270688	-0.176327	0.2834	-0.201379	0.111085	0.390315	-0.0794644	0.918501	-0.0340055	-0.633069	1.07397	0.294125	0.470738	0.306512	0.358663	0.41924	0.197295	0.293391
fetus	ENSG00000270235		RP11-122K13.14	chr10	133324072	133324745	-	lincRNA	Yes	S			M														0.279935	0.350343	-1.37731	-0.115431	-0.146968	-0.753319	-0.44178	-1.09112	-0.694686	-0.305339	-0.68645	-1.1705	-0.307266	-0.310663	-0.155319	-0.382175	0.255646	0.190475	8.49388e-05	0.353036	0.338627	0.0168609	0.176729
fetus	ENSG00000270624		LOC401913	chr19	34866352	34866919	+	processed_pseudogene	No									F									0.411926	0.00780573	0.238569	0.839355	0.344511	-0.097254	-0.474998	1.11362	0.481293	0.287477	0.632796	0.319463	-0.0993328	-0.159266	0.580239	0.743136	0.029905	0.478721	0.21407	4.97884e-05	0.0893495	0.367002	0.0230672
fetus	ENSG00000270641		TSIX	chrX	73792205	73829231	+	lincRNA	Yes	S exons	F	F	F	F	F	F	F	F	F	F	F	F	F	F	F	F	2.87288	2.76463	2.67723	2.89069	2.69908	2.73198	2.76025	2.75433	2.54264	2.80817	2.82785	2.79404	2.854	2.59683	2.75483	2.96144	8.79003e-17	4.66745e-14	3.55445e-10	3.31009e-14	6.85126e-15	2.00155e-12	1.04501e-06
fetus	ENSG00000271218		RP3-523E19.2	chr6	53918974	53920788	-	antisense	Yes		F										F	F					1.10666	0.716497	0.815061	0.958691	0.899901	0.906504	0.425611	0.878605	0.719397	0.910297	1.12128	1.14596	0.770603	0.817081	0.891772	0.965849	3.02734e-05	0.0159581	0.00718135	0.000551353	0.000670294	0.000389392	0.163829
fetus	ENSG00000271749		RP11-269G24.7	chr17	63393355	63393586	+	unprocessed_pseudogene	No										F								0.356778	0.0260959	0.410161	0.848682	0.238901	-0.175845	0.0515699	0.320379	1.04493	0.354963	0.692196	0.0198792	0.717964	-0.236498	0.536285	0.578879	0.120102	0.450165	0.0909071	0.00225288	0.173099	0.350547	0.4336
fetus	ENSG00000271824		AC009014.3	chr5	136191468	136193134	-	lincRNA	Yes					M				M		M		M				M	-0.76862	-0.674253	-0.741334	-1.05598	-0.683487	-0.926644	-0.98803	-1.40024	-0.758919	-1.08404	-1.08996	-1.30184	-1.103	-0.476751	-0.954386	-1.03054	0.0178629	0.0325934	0.0139537	0.000186844	0.0160883	0.00112084	0.0149753
fetus	ENSG00000271860		RP11-436D23.1	chr6	97816709	98399872	+	lincRNA	Yes		M			M			M	M		M		M	M				-1.0135	-0.836773	-0.832217	-1.047	-0.8628	-0.939869	-1.41525	-1.08067	-0.713712	-1.12376	-0.976289	-1.06143	-1.15669	-0.481087	-0.960338	-0.91707	0.000121731	0.00117786	0.00192449	7.34981e-06	0.000153845	9.32762e-05	7.94381e-06
fetus	ENSG00000272130		RP11-360I2.1	chr5	21569755	21570045	+	lincRNA	Yes	S													F				0.841752	0.77511	0.754296	0.885277	0.711895	0.916704	0.737629	0.859485	0.830077	0.943119	0.911479	0.858494	1.04335	0.792291	0.908436	0.909149	0.00105731	0.00183392	0.00315867	0.000212653	0.00337119	4.51675e-05	0.0123143
fetus	ENSG00000272449		RP3-395M20.12	chr1	2546465	2547460	+	lincRNA	Yes	S										M	M	M					-0.565729	-0.28705	-0.657251	-0.802059	-0.394863	-0.646569	-1.04796	-0.795942	-0.780246	-1.1095	-1.26098	-1.05668	-0.929796	0.111881	-0.546004	-0.931111	0.0370379	0.196399	0.010769	0.0023174	0.0881333	0.0067702	0.00382649
fetus	ENSG00000272568		CTB-113D17.1	chr7	28979967	29013367	+	antisense	Yes					F						F	F						0.968216	0.759845	0.911932	1.03844	0.880155	0.91149	0.905847	0.958797	0.813062	1.03093	1.09716	0.952891	0.944433	0.741751	0.855275	0.95216	0.000316638	0.00677465	0.00035821	4.37074e-06	0.000270982	7.63488e-05	0.00577195
fetus	ENSG00000272710		CTD-2026G6.3	chr3	75540049	75579999	-	lincRNA	Yes			M	M		M				M							M	-0.925598	-1.07412	-1.16661	-0.951826	-1.03473	-0.918204	-1.08759	-0.942642	-1.27641	-0.924837	-0.866615	-1.03858	-0.929944	-1.10974	-0.943852	-1.20423	0.00426831	0.000774881	0.000133022	0.000926211	0.000307708	0.000900862	0.00789202
fetus	ENSG00000272761		LINC01279	chr3	112596794	112601902	-	lincRNA	Yes												M		M				-0.736982	-0.721032	-0.823133	-0.874799	-0.699055	-0.798772	-0.934869	-0.985206	-0.882929	-0.926351	-1.0552	-0.996251	-1.01059	-0.659301	-0.767607	-0.89443	0.00408512	0.00347113	0.000562308	0.000183961	0.00322893	0.000615901	0.00582877
fetus	ENSG00000272797		RP11-368I23.3	chr3	168927475	168927919	+	lincRNA	Yes					F	F					F					F		1.04362	0.867468	0.966582	1.11182	1.16894	0.956598	0.914023	0.99271	0.978116	1.1239	1.10652	0.894468	0.994134	0.871934	1.09418	0.999729	0.00154661	0.00809755	0.00285151	0.000557979	2.41607e-06	0.00123846	0.0219483
fetus	ENSG00000272798		CTA-390C10.9	chr22	25436312	25436915	+	lincRNA	Yes					F						F			F				0.782099	0.824263	0.451855	1.10158	0.923236	0.561292	0.312755	0.446293	0.695692	1.28329	0.974964	0.228879	1.29914	0.118638	0.678893	0.920639	0.00769614	0.00331706	0.0797309	0.000268724	0.00018517	0.0264053	0.225371
fetus	ENSG00000272808		RP11-66B24.7	chr15	100849831	100865457	+	processed_transcript	Yes											F	F						0.707196	0.491178	0.719244	0.886985	0.602147	0.66684	0.629379	0.821155	0.840936	1.01642	1.1873	0.793454	0.864612	0.321857	0.670403	0.728715	0.0086332	0.0481399	0.00320297	0.000279629	0.00760653	0.00622755	0.0538835
fetus	ENSG00000272980		CCR6	chr6	166999405	167139141	+	protein_coding	No		F																1.51955	0.0910501	-0.173447	0.384272	-0.322766	-0.0012895	-0.450071	0.184633	0.459149	0.181791	-0.155264	-0.603828	0.00214533	-0.070943	0.532531	0.484093	2.76847e-06	0.418022	0.35901	0.128387	0.156399	0.506097	0.0450634
fetus	ENSG00000273167		RP11-307N16.6	chr13	23979700	24321031	+	protein_coding	No							M										M	-0.795572	0.403721	-0.411982	-0.450454	-0.508894	-1.05555	-0.562437	0.030765	0.238801	-0.636742	-0.348077	0.307279	-0.340529	-0.725672	-0.0526873	-1.05285	0.0073285	0.123357	0.100575	0.0722339	0.0315696	2.53272e-07	0.0083934
fetus	ENSG00000273552		RP11-87C7.3	chr13	27667540	27680566	-	lincRNA	Yes														F				-0.0629857	0.219422	-0.212672	0.67441	0.277628	0.465471	-0.545211	0.221037	0.501345	0.355111	0.33238	0.263938	1.08861	-0.0272856	0.553628	0.804368	0.465085	0.223009	0.29876	0.00934822	0.164542	0.0729247	0.0906958
fetus	ENSG00000273906		RP11-115H13.1	chrY	6918682	6920791	+	sense_intronic	Yes		M	M	M	M	M	M	M	M	M	M	M	M	M	M	M	M	-6.30291	-7.29137	-7.12315	-5.99634	-6.94006	-5.83826	-6.80001	-5.78069	-5.96286	-6.16272	-6.35633	-6.04024	-6.37711	-7.51499	-6.44792	-6.40236	0	0	0	0	0	0	0
fetus	ENSG00000273983		HIST1H3G	chr6	26269405	26271815	-	protein_coding	No								M										-0.746898	0.217099	-0.316325	-0.826863	0.0747441	-0.450778	-1.47544	-0.507034	-0.683241	-0.969287	-0.79003	-0.548986	-0.883438	0.799991	-0.175305	-0.70595	0.00832665	0.28166	0.155369	0.00221791	0.415862	0.0542626	0.000381222
fetus	ENSG00000274267		HIST1H3B	chr6	26031650	26032060	-	protein_coding	No								M			M							-0.560012	0.0681079	-0.502098	-0.757739	-0.212383	-0.330186	-1.411	-0.220764	-0.382917	-1.00581	-0.894956	-0.663637	-0.960696	0.562789	-0.343245	-0.545391	0.00839818	0.441729	0.0407967	0.00216557	0.22386	0.0656394	0.000232884
fetus	ENSG00000274565		CTD-3035K23.7	chr17	62626437	62627590	-	antisense	Yes		M			M		M	M	M		M	M	M	M			M	-1.1016	-0.367103	-0.75335	-1.18144	-0.362474	-1.03519	-1.57105	-1.29467	-0.764211	-1.38819	-1.36537	-1.26172	-1.5389	0.0943914	-0.810184	-1.09907	0.000945967	0.140616	0.0151208	0.000154339	0.122633	0.000308208	0.000405928
fetus	ENSG00000274849		RP11-49I11.4	chr18	36189824	36190272	+	sense_intronic	Yes																M		-0.609168	-0.832251	-0.580624	-0.859206	-0.382163	-0.15256	-0.916721	-0.329404	-0.0441669	-0.729076	-0.909277	-0.356146	-0.427696	-0.363171	-1.05329	-0.947518	0.0316229	0.00445229	0.0468563	6.0764e-06	0.181569	0.328107	0.00199543
fetus	ENSG00000275342		SGK223	chr8	8317736	8386498	-	protein_coding	No									M		M		M	M				-0.727283	-0.110053	-0.26329	-0.812828	-0.0159463	-0.940537	-1.39855	-1.13822	0.0350123	-1.10849	-0.939862	-1.10747	-1.16087	0.0673609	-0.662938	-0.891005	0.0106213	0.33354	0.153885	0.00272644	0.462961	0.000258278	0.00193813
fetus	ENSG00000275379		HIST1H3I	chr6	27871905	27872315	-	protein_coding	No											M							-0.712213	0.115205	-0.0580168	-0.940207	-0.272388	0.096371	-0.273577	0.0472928	-0.24146	-1.20681	-0.894413	0.229315	-0.5534	1.05934	-0.233334	-0.728214	0.00243632	0.388069	0.423309	0.00836309	0.213621	0.372875	0.205858
fetus	ENSG00000275895		U2AF1	chr21	6484623	6499261	-	protein_coding	No		M	M	M	M	M	M	M	M	M	M	M	M	M	M	M	M	-1.58165	-1.29161	-1.54151	-1.4546	-1.2515	-1.63725	-2.36321	-1.66374	-1.27595	-1.66333	-1.56319	-1.78014	-1.78862	-1.34794	-1.53653	-1.74288	4.3727e-06	0.000244744	5.95663e-06	8.00892e-06	0.000141821	5.12227e-08	1.39857e-08
fetus	ENSG00000276288		AC006461.1	chr2	72170559	72170645	+	miRNA	No								F										0.331287	0.442986	0.158951	0.441582	0.283705	0.0826715	1.13816	-0.0476072	0.418276	0.607447	0.432247	-0.0103617	0.00871459	-0.463083	0.386028	0.0695074	0.158441	0.0819769	0.303781	0.0725281	0.175429	0.368852	0.000896258
fetus	ENSG00000276292		RP11-33N14.5	chr12	118037869	118038081	+	antisense	Yes								M										-0.330343	0.1615	-0.426862	-0.0104799	0.143578	-0.127619	-1.03917	-0.548198	-0.146383	-0.268544	-0.731276	0.27467	0.69084	-0.245188	0.674833	0.206753	0.144466	0.299041	0.149868	0.483119	0.338125	0.354174	5.0393e-05
fetus	ENSG00000276408		RP11-490B18.5	chr16	75556392	75557059	+	lincRNA	Yes								M	M									-0.57881	-0.478281	-0.517402	-0.64992	-0.401145	-0.689844	-1.01283	-1.00661	-0.441977	-0.776971	-0.723091	-0.856349	-0.761573	-0.258101	-0.770637	-0.768613	0.0193218	0.0298584	0.0230868	0.0046089	0.0552334	0.00238413	0.000593676
fetus	ENSG00000276712		MIR7111	chr6	35470508	35470579	+	miRNA	No														F				-1.03918	-0.281523	-0.0951904	0.357924	0.509963	-0.0735972	0.616158	0.264414	0.00309369	0.13944	0.452973	0.0260577	1.2867	-0.209374	-0.103332	0.123769	0.00471737	0.234786	0.415025	0.143602	0.104376	0.422205	0.0477637
fetus	ENSG00000276855		CTD-3157E16.2	chr17	15789016	15789705	+	lincRNA	Yes		M			M		M	M	M	M	M	M	M	M			M	-1.06026	-0.762186	-0.903757	-1.19434	-0.539411	-1.07656	-1.56331	-1.3764	-1.20211	-1.34623	-1.33681	-1.63506	-1.29612	-0.201058	-0.991276	-1.15351	0.000178814	0.00106548	0.000553492	2.91107e-06	0.0165623	1.23075e-05	3.12761e-05
fetus	ENSG00000276903		HIST1H2AL	chr6	27865355	27865747	+	protein_coding	No		M			M			M			M			M	F			-1.04465	0.0579465	-0.167521	-1.29402	-0.196331	-0.368944	-1.62545	-0.75583	-0.142798	-1.3291	-1.11837	0.253253	-1.16357	1.11587	-0.544475	-0.442306	2.28831e-06	0.447736	0.325356	2.94982e-05	0.275443	0.0464632	2.12068e-07
fetus	ENSG00000277268		RP11-445F12.1	chr17	36861674	36936661	-	antisense	Yes													F					0.446401	0.506778	0.604182	0.617284	0.543519	0.796737	0.831707	1.01782	0.451239	0.661062	0.728338	1.07043	0.754421	0.656973	0.727105	0.80805	0.0780383	0.0633992	0.00987135	0.0126259	0.0297919	0.0020043	0.0161239
fetus	ENSG00000277586		NEFL	chr8	24950955	24957110	-	protein_coding	No									M				M					-0.680363	-0.407747	-0.464594	-0.750319	-0.436228	-0.900514	-0.892237	-1.40662	-0.645656	-0.876008	-0.92494	-1.33657	-0.929492	-0.303186	-0.822238	-0.802114	0.0111557	0.0932557	0.0536843	0.00446411	0.0595873	0.00095002	0.0162004
fetus	ENSG00000277639		RP11-295M3.4	chr16	53043066	53044216	-	lincRNA	Yes		M			M						M	M		M				-1.0376	-0.86664	-0.987668	-1.10684	-0.851797	-0.888792	-1.2801	-1.03481	-1.0808	-1.22431	-1.30268	-0.999373	-1.24679	-0.509963	-0.917302	-0.99347	0.000700729	0.00782937	0.00163215	9.53209e-05	0.00369789	0.00132923	0.00213531
fetus	ENSG00000277749		RP11-60L3.6	chr15	74311516	74319688	-	antisense	Yes								M										-0.724768	-0.410695	-0.612429	-0.65425	-0.322472	-0.473707	-1.00987	-0.416437	-0.623821	-0.715519	-0.636117	-0.112977	-0.5554	0.00339326	-0.268203	-0.35184	1.15794e-05	0.0624143	0.008685	0.00285678	0.106653	0.0150414	2.00276e-05
fetus	ENSG00000277775		HIST1H3F	chr6	26250195	26250605	-	protein_coding	No								M			M			M				-0.638976	0.303841	-0.283067	-0.772625	-0.0128674	-0.196524	-1.28114	0.289789	-0.0376708	-1.21061	-0.914454	0.212514	-1.12531	0.970644	-0.208053	-0.906607	0.00121575	0.207412	0.187966	0.00752834	0.482404	0.219576	0.000620192
fetus	ENSG00000277819		MIR7107	chr12	121444273	121444352	-	miRNA	No										F				F				0.418417	0.256633	0.0987615	0.909034	0.0114539	0.134516	-0.639108	-0.189191	1.15166	0.369279	0.348137	-0.409773	1.11133	-0.0893076	-0.0246923	-0.052675	0.098524	0.198805	0.377903	0.00021854	0.47383	0.332039	0.048683
fetus	ENSG00000277846		SNORD30	chr11	62853663	62853732	-	snoRNA	No																	F	0.0809919	0.383532	0.546189	0.186837	0.18457	0.101356	-0.195194	0.501769	0.0462542	0.369048	0.177043	0.421321	0.564531	-0.239627	0.645425	1.09951	0.347698	0.092531	0.0571723	0.223032	0.218866	0.328116	0.21673
fetus	ENSG00000277945		RP11-677M24.1	chr12	65830750	65831050	+	sense_intronic	Yes			M					F										-0.361712	-1.05932	-0.0385267	-0.549113	-0.150795	0.619613	1.35691	0.994429	0.31616	-0.0434985	-0.111168	0.859367	0.632402	-0.15567	0.109845	0.108881	0.101082	5.70084e-05	0.457576	0.0336343	0.328079	0.017757	5.33885e-05
fetus	ENSG00000278272		HIST1H3C	chr6	26045411	26045821	+	protein_coding	No					M			M				M			F			0.0677361	0.463337	-0.639259	-1.19061	-0.36852	0.330575	-1.76532	-0.182495	0.508103	-1.32137	-1.53093	-0.353178	-0.91393	1.49148	0.114032	-0.874798	0.439801	0.13081	0.045121	0.000546487	0.153368	0.13542	0.000422212
fetus	ENSG00000278665		RP11-666O2.4	chr16	28599241	28601881	-	unprocessed_pseudogene	No										F								0.611832	0.535139	0.694088	0.706164	0.774655	0.521155	-0.243533	0.660336	1.15074	0.555442	0.850233	0.429381	0.668614	0.618128	0.476009	0.470092	0.0227403	0.0241456	0.0104708	0.00529443	0.000702453	0.0169322	0.32664
fetus	ENSG00000278709		RP5-1059L7.1	chr20	57710183	57712780	+	antisense	Yes									M									-0.615672	-0.543854	-0.592493	-0.665251	-0.54447	-0.728683	-0.711472	-1.01086	-0.499567	-0.721622	-0.837801	-0.91018	-0.751234	-0.549025	-0.643872	-0.706188	0.00442169	0.00770274	0.00684985	0.000714132	0.00477567	9.15445e-05	0.00888087
fetus	ENSG00000278847		RP11-414C23.1	chrY	2934406	2934771	-	lincRNA	Yes		M	M	M	M	M	M	M	M	M	M	M	M	M	M	M	M	-4.36969	-4.54845	-3.76652	-4.24273	-4.41811	-4.26382	-4.25272	-3.87217	-3.43337	-4.09437	-4.0281	-3.63249	-4.22422	-4.64504	-4.22894	-3.90637	1.11022e-16	1.11022e-16	1.11022e-16	1.11022e-16	1.11022e-16	1.11022e-16	1.11022e-16
fetus	ENSG00000278962		RP11-399B17.1	chr2	112188364	112190635	+	TEC	No								M			M	M		M				-0.767953	-0.0241852	-0.620567	-0.933126	-0.134848	-0.771516	-1.38961	-1.12062	-0.859546	-1.11845	-1.13342	-1.05103	-1.18952	0.253111	-0.568387	-0.771162	0.00887683	0.455965	0.0214705	0.0004288	0.311106	0.00296841	0.000493051
fetus	ENSG00000279017		RP11-697K23.3	chr3	45749627	45750651	+	TEC	No			M	M														-0.972322	-1.00264	-1.0333	-0.86133	-0.886913	-0.931104	-0.916466	-0.827129	-0.856351	-0.89526	-0.898489	-0.819338	-0.958228	-0.792874	-0.924515	-0.973582	0.000264395	4.05937e-05	2.34333e-05	0.00114688	0.000619649	2.87991e-05	0.00434029
fetus	ENSG00000279094		CH507-24F1.1	chr21	5499151	5502542	-	lincRNA	Yes												M						-0.902499	-0.514274	-0.448353	-0.906378	-0.773363	0.00505233	-0.148711	-0.152343	-0.504123	-0.808854	-1.11971	0.198069	-0.133876	-0.142756	-0.760347	-0.716477	5.77638e-06	0.0858917	0.117384	0.000846932	0.00345024	0.477239	0.285301
fetus	ENSG00000279124		RP11-341D18.5	chr13	18279320	18309934	-	unprocessed_pseudogene	No													F					-0.27406	0.072666	-0.027775	0.391952	-0.263595	-0.527814	0.995721	0.365593	-0.201343	0.359672	0.96013	1.02323	0.194027	-0.598704	0.0276133	0.222757	0.136272	0.428798	0.475708	0.0950593	0.160986	0.0575473	0.00267163
fetus	ENSG00000279188		AC010243.1	chr5	88218891	88219263	+	pseudogene	No													M	F				0.0385736	-0.079735	0.191386	0.323546	-0.112008	-0.217911	-0.556432	-0.693323	0.598051	0.407162	0.818339	-1.01653	1.01252	-0.297523	-0.566776	0.315639	0.427445	0.367893	0.251445	0.113288	0.344608	0.182062	0.0580967
fetus	ENSG00000279398		RP3-429G5.5	chr6	108178871	108179317	+	TEC	No								M	M		M		M	M				-0.862421	-0.292294	-0.53826	-0.979494	-0.28903	-0.934999	-1.943	-1.3298	-0.611749	-1.23918	-1.13034	-1.23601	-1.23492	0.161515	-0.708804	-0.914121	0.00640736	0.201097	0.0428206	0.00117711	0.182957	0.00102104	9.4244e-06
fetus	ENSG00000279656		RP11-298I3.6	chr14	23023083	23024217	-	TEC	No		M	M	M	M	M	M		M		M		M			M	M	-1.40781	-1.3795	-1.38725	-1.29036	-1.26064	-1.38409	-1.63258	-1.50349	-1.28418	-1.32679	-1.31858	-1.53612	-1.3332	-1.35024	-1.35899	-1.39206	0.000344871	0.000395975	0.000191606	0.000267189	0.00039156	0.000126906	0.00160588
fetus	ENSG00000279881		RP11-513O13.1	chr8	48428143	48431041	-	TEC	No								M										-0.321295	-0.092531	-0.474854	-0.399848	-0.232877	-0.254612	-1.40218	-0.00739578	-0.133765	-0.481933	-0.472508	-0.0944883	-0.66489	-0.127583	-0.124299	-0.438479	0.0628934	0.360392	0.0335822	0.0585684	0.183322	0.147931	9.02617e-06
fetus	ENSG00000280145		CH507-154B10.1	chr21	6630182	6670695	-	lincRNA	Yes		M	M	M	M	M	M		M	M	M	M	M	M	M	M	M	-1.82484	-1.83022	-1.80625	-1.53091	-1.68975	-1.71553	-1.47476	-1.63077	-1.80752	-1.47912	-1.46687	-1.58806	-1.61707	-1.99914	-1.73979	-1.68237	1.01955e-07	3.43048e-07	1.85594e-07	1.4636e-06	1.46529e-07	4.30935e-08	0.00197652
fetus	ENSG00000280152		RP11-331F4.5	chr16	75245994	75250077	-	TEC	No														F				0.822378	0.775597	0.753424	0.928299	0.78115	0.730958	0.709728	0.693754	0.881196	0.90607	0.85879	0.673653	1.04579	0.634225	0.763319	0.867199	0.00439362	0.00415507	0.00566561	0.00061855	0.00163944	0.00429217	0.0515208
fetus	ENSG00000280171		CTD-2542C24.14	chr19	20674923	20696533	+	unprocessed_pseudogene	No							F											-0.257736	-0.29054	0.212656	0.703351	0.149362	1.09821	0.364076	-0.216777	0.33426	0.294797	0.597366	0.0259989	0.190624	-0.195705	0.503256	-0.505827	0.169341	0.157898	0.259492	0.00633854	0.305666	0.000756838	0.147915
fetus	ENSG00000280229		RP11-470C13.4	chr20	20363691	20365657	+	TEC	No							M		M				M					-0.576418	0.0149385	-0.330568	-0.800853	-0.267645	-1.06477	-1.32923	-1.80755	-0.0526898	-0.866989	-1.04537	-1.5264	-1.075	0.0634037	-0.744126	-0.80792	0.061203	0.491413	0.137882	0.00481661	0.15946	0.000191755	0.00370616
fetus	ENSG00000280311		RP13-554M15.5	chr12	132621999	132622973	-	TEC	No														F				0.386961	0.215146	-0.249858	0.637316	-0.162821	0.445595	-0.0512623	0.248567	0.686706	0.599055	0.475948	-0.194839	1.08122	-0.0839471	0.744925	-0.256293	0.0541155	0.257356	0.288157	0.00689088	0.308037	0.0645495	0.444135
fetus	ENSG00000280387		RP5-1153D9.5	chr20	56522252	56523499	+	TEC	No									F									0.407127	0.0241648	0.570671	0.444562	0.235246	0.587643	0.643366	1.00148	0.675876	0.495712	0.566228	0.847076	0.498856	0.161539	0.401486	0.465524	0.0324989	0.43204	0.00498347	0.023878	0.13427	0.0017824	0.00861691
fetus	ENSG00000280409		LINC01101	chr2	120464335	120466218	-	TEC	No			M		M			M						M				-0.811502	-1.39508	-0.345662	-1.03066	-0.8527	-0.263406	-1.07952	-0.00437655	-0.102996	-0.963655	-0.935096	0.408231	-1.04098	-0.326724	-0.521143	-0.647514	0.00196104	3.89773e-08	0.0943203	0.000609758	0.00610135	0.133023	0.00060059
childhood	ENSG00000006128	ENSG00000181961	TAC1	chr7	97731908	97740472	+	protein_coding	No			M												M			-0.68988	-1.03562	-0.871426	-0.554238	-0.819206	-0.600465	-0.61999	-0.824155	-0.881584	-0.706491	-0.581506	-0.679267	-0.904089	-1.44856	-0.658198	-0.687329	0.00166462	0.00070634	0.00384182	0.0207853	0.00171499	0.00551885	0.00261225
childhood	ENSG00000006638	ENSG00000187080	TBXA2R	chr19	3594506	3606840	-	protein_coding	No															F			0.349595	0.755142	0.644116	0.252569	0.538025	0.265989	0.290035	0.492988	0.599585	0.40853	0.252724	0.323616	0.641461	1.19668	0.293917	0.372379	0.00247314	0.001338	0.000647499	0.0069898	0.00102109	0.00613317	0.00247745
childhood	ENSG00000008083	ENSG00000205029	JARID2	chr6	15246296	15522040	+	protein_coding	No															F			0.348679	0.61311	0.42945	0.446422	0.409907	0.314443	0.328836	0.478673	0.524259	0.466796	0.343396	0.404777	0.548017	1.03659	0.404694	0.349621	0.0193119	0.00228922	0.0792472	0.000598308	0.0560098	0.021657	0.0156057
childhood	ENSG00000008118	ENSG00000278803	CAMK1G	chr1	209583717	209613938	+	protein_coding	No															M			-0.535932	-0.895213	-0.757956	-0.446911	-0.704928	-0.45547	-0.474026	-0.662994	-0.738289	-0.578169	-0.440943	-0.52005	-0.790088	-1.28017	-0.483625	-0.556299	0.000724567	0.000182367	0.00308013	0.00361181	0.000293202	0.00333167	0.00110878
childhood	ENSG00000008516	ENSG00000174370	MMP25	chr16	3046681	3060726	+	protein_coding	No			F	F		F			F	F				F	F			0.904962	1.57754	1.14119	0.73415	1.03004	0.549943	0.679703	1.1161	1.13263	0.936635	0.698789	0.868175	1.14342	2.39064	0.916952	0.968771	0.000544406	1.69282e-07	7.47825e-05	0.00358736	0.000717005	0.0224883	0.00283919
childhood	ENSG00000008517	ENSG00000211856	IL32	chr16	3065297	3082192	+	protein_coding	No		F	F	F	F	F	F	F	F	F	F	F	F	F	F	F	F	1.17107	1.20069	1.16751	1.14339	1.19441	1.1746	1.16478	1.17376	1.15628	1.11647	1.15741	1.1658	1.16518	1.19278	1.18194	1.1821	1.12031e-05	4.62625e-07	5.76801e-05	0.00044434	7.72075e-08	5.50821e-06	4.10865e-06
childhood	ENSG00000010282	ENSG00000275572	HHATL	chr3	42692663	42702827	-	protein_coding	No															M			-0.963616	-0.969043	-0.813191	-0.929298	-0.919955	-0.895811	-0.918859	-0.963364	-0.939114	-0.920667	-0.902439	-0.937295	-0.934091	-1.11908	-0.950857	-0.889929	0.000128913	0.000257051	0.0148272	0.00331938	0.000781535	0.00149226	0.00024314
childhood	ENSG00000010319	ENSG00000237541	SEMA3G	chr3	52433053	52445085	-	protein_coding	No															F			0.332027	0.683953	0.533542	0.27228	0.470861	0.24365	0.266937	0.463276	0.552933	0.398625	0.244141	0.320234	0.58286	1.05067	0.285736	0.355974	0.00471135	0.000801332	0.0106248	0.00727611	0.00723246	0.0195247	0.0103677
childhood	ENSG00000012817	ENSG00000284546	KDM5D	chrY	19703865	19744939	-	protein_coding	No		M	M	M	M	M	M	M	M	M	M	M	M	M	M	M	M	-7.8435	-7.84349	-7.8435	-7.8435	-7.84349	-7.8435	-7.8435	-7.84349	-7.8435	-7.84349	-7.8435	-7.8435	-7.84349	-7.84349	-7.8435	-7.8435	0	0	0	0	0	0	0
childhood	ENSG00000035403	ENSG00000253626	VCL	chr10	73995193	74121363	+	protein_coding	No															F			0.316334	0.768902	0.625013	0.205515	0.513241	0.230363	0.238452	0.473285	0.585939	0.378265	0.191821	0.278598	0.633471	1.24111	0.240136	0.337198	0.000296879	3.24881e-05	0.000157311	0.0027102	0.000549663	0.00109857	0.00108407
childhood	ENSG00000038219	ENSG00000257115	BOD1L1	chr4	13568738	13627723	-	protein_coding	No															F			0.375033	0.739767	0.591274	0.309472	0.509631	0.300599	0.307856	0.493458	0.580651	0.441009	0.28507	0.34977	0.612587	1.16	0.318173	0.377629	0.0011808	0.000392653	0.0116236	0.00228299	0.00966579	0.00412905	0.0031208
childhood	ENSG00000039600	ENSG00000213214	SOX30	chr5	157625679	157671480	-	protein_coding	No															M			-0.865469	-0.801404	-0.673489	-0.834996	-0.711887	-0.57061	-0.614819	-0.749204	-0.80223	-0.753953	-0.614989	-0.64187	-0.699996	-1.19397	-0.724928	-0.65082	3.36391e-05	0.00794354	0.0259071	0.000999823	0.00505695	0.0224544	0.00983405
childhood	ENSG00000047579	ENSG00000183186	DTNBP1	chr6	15522801	15663058	-	protein_coding	No															M			-0.321895	-0.758149	-0.604919	-0.214302	-0.494548	-0.23854	-0.239726	-0.473113	-0.588832	-0.384178	-0.206177	-0.288421	-0.62505	-1.20945	-0.256404	-0.326857	0.000332104	0.000108156	0.000494673	0.00252928	0.00282262	0.0011536	0.00225089
childhood	ENSG00000050165	ENSG00000198483	DKK3	chr11	11963106	12009769	-	protein_coding	No															M			-0.36583	-0.830466	-0.664352	-0.246706	-0.574129	-0.277185	-0.286691	-0.520072	-0.640161	-0.423642	-0.235705	-0.329526	-0.684212	-1.31939	-0.302706	-0.365048	0.000115291	1.48524e-05	0.000876415	0.00171414	0.000281705	0.000507978	0.000468829
childhood	ENSG00000050555	ENSG00000182890	LAMC3	chr9	131009082	131094473	+	protein_coding	No															F			0.401259	0.848136	0.703943	0.283681	0.589663	0.296404	0.321338	0.558193	0.67357	0.458163	0.276904	0.360756	0.713257	1.36519	0.317898	0.408307	0.000849626	0.000413462	0.00200298	0.00447943	0.00254975	0.0041172	0.00163137
childhood	ENSG00000051596	ENSG00000227124	THOC3	chr5	175917873	176034680	-	protein_coding	No															M			-0.317709	-0.758535	-0.613346	-0.203594	-0.522086	-0.228418	-0.237457	-0.481256	-0.589238	-0.38301	-0.192122	-0.304604	-0.624324	-1.20318	-0.250061	-0.329034	0.00217361	0.000363874	0.000992376	0.0125698	0.000701019	0.00718829	0.00706379
childhood	ENSG00000053438	ENSG00000181577	NNAT	chr20	37521215	37523693	+	protein_coding	No															M			-0.36479	-0.764824	-0.629399	-0.265371	-0.538209	-0.294506	-0.299716	-0.505765	-0.588451	-0.41486	-0.255988	-0.347393	-0.643951	-1.16867	-0.299384	-0.379556	0.000948167	0.000322376	0.0017092	0.00539573	0.000902696	0.00175597	0.00186797
childhood	ENSG00000054803	ENSG00000260596	CBLN4	chr20	55997440	56005472	-	protein_coding	No															M			-0.396261	-0.839999	-0.602339	-0.235129	-0.55876	-0.251811	-0.276298	-0.543733	-0.613988	-0.412784	-0.23368	-0.35125	-0.659758	-1.34192	-0.337697	-0.373256	0.00357646	0.00109951	0.0332442	0.0422889	0.00619478	0.0343814	0.0205867
childhood	ENSG00000055609	ENSG00000170790	KMT2C	chr7	152134922	152436005	-	protein_coding	No															F			0.292986	0.672635	0.544163	0.21293	0.454407	0.221327	0.229631	0.428826	0.522606	0.356391	0.200872	0.274638	0.557024	1.0606	0.237905	0.305493	0.00344094	0.000575956	0.00286589	0.00865625	0.00411558	0.00859161	0.00734486
childhood	ENSG00000057657	ENSG00000233087	PRDM1	chr6	106086320	106109939	+	protein_coding	No															F			0.418264	0.946082	0.769792	0.288805	0.651909	0.305544	0.317786	0.589909	0.722652	0.487457	0.270521	0.376614	0.767546	1.46008	0.32433	0.444271	0.000325508	5.4774e-05	0.000419104	0.00289465	0.00026158	0.00286173	0.00241709
childhood	ENSG00000061918	ENSG00000171505	GUCY1B3	chr4	155758992	155807591	+	protein_coding	No															M			-0.307426	-0.695291	-0.558458	-0.210331	-0.480482	-0.227985	-0.244826	-0.442724	-0.533852	-0.361792	-0.201582	-0.282181	-0.575639	-1.07568	-0.247805	-0.317156	0.00118722	9.98533e-05	0.000370556	0.00870897	0.000367182	0.00600595	0.00346267
childhood	ENSG00000066056	ENSG00000206105	TIE1	chr1	43300993	43323108	+	protein_coding	No															F			0.323367	0.686507	0.567223	0.241277	0.484592	0.247438	0.268532	0.447192	0.533978	0.378157	0.228447	0.296086	0.57192	1.03439	0.260916	0.339993	0.000450265	1.35037e-05	8.4039e-05	0.00338238	0.00011808	0.00377783	0.00135921
childhood	ENSG00000067048	ENSG00000170209	DDX3Y	chrY	12904108	12920478	+	protein_coding	No		M	M	M	M	M	M	M	M	M	M	M	M	M	M	M	M	-9.14755	-9.1475	-9.14758	-9.14753	-9.14751	-9.14756	-9.14756	-9.14754	-9.14754	-9.14749	-9.14752	-9.14755	-9.1475	-9.14752	-9.14757	-9.14755	0	0	0	0	0	0	0
childhood	ENSG00000067646	ENSG00000224578	ZFY	chrY	2935071	2982506	+	protein_coding	No		M	M	M	M	M	M	M	M	M	M	M	M	M	M	M	M	-7.3598	-7.2379	-7.39727	-7.25714	-7.17192	-7.37208	-7.35416	-7.27151	-7.25244	-7.20965	-7.27886	-7.33129	-7.29673	-7.19393	-7.3349	-7.28494	0	0	0	0	0	0	0
childhood	ENSG00000068383	ENSG00000235272	INPP5A	chr10	132537820	132783480	+	protein_coding	No															M			-0.266454	-0.633263	-0.523742	-0.165761	-0.447539	-0.191666	-0.201541	-0.393775	-0.485754	-0.309176	-0.154138	-0.237651	-0.520466	-1.01738	-0.213835	-0.2733	0.000408814	9.9709e-06	3.60102e-05	0.0093111	1.08749e-05	0.00404197	0.00303296
childhood	ENSG00000069431	ENSG00000231767	ABCC9	chr12	21797401	21941402	-	protein_coding	No															F			0.2508	0.621992	0.505432	0.157129	0.418225	0.176798	0.189961	0.386731	0.481999	0.302794	0.154416	0.228889	0.511665	1.00974	0.193074	0.272096	0.00562679	0.00101888	0.00143662	0.0228159	0.00239403	0.0155411	0.012174
childhood	ENSG00000069493	ENSG00000186119	CLEC2D	chr12	9664969	9699555	+	protein_coding	No															F			0.304821	0.774153	0.631946	0.187015	0.52236	0.215755	0.221883	0.478818	0.587941	0.369911	0.181533	0.264522	0.639903	1.23472	0.24327	0.317508	0.00400568	0.000246094	0.000502645	0.0170021	0.000669229	0.00882617	0.010943
childhood	ENSG00000070785	ENSG00000166153	EIF2B3	chr1	44850522	44986722	-	protein_coding	No															M			-0.280885	-0.678449	-0.539767	-0.186006	-0.461103	-0.216807	-0.228561	-0.424793	-0.526102	-0.343849	-0.18223	-0.264852	-0.565549	-1.06953	-0.215834	-0.296929	0.000291273	3.5332e-06	9.01738e-05	0.00522836	3.75016e-05	0.001309	0.000946961
childhood	ENSG00000071539	ENSG00000177946	TRIP13	chr5	892643	919357	+	protein_coding	No															M			-0.293093	-0.601903	-0.461982	-0.262558	-0.390008	-0.23377	-0.268794	-0.445951	-0.525628	-0.392604	-0.245085	-0.331178	-0.558363	-1.02867	-0.287896	-0.334457	0.0240729	0.0122445	0.0386913	0.0197333	0.0481309	0.0282435	0.0142177
childhood	ENSG00000072163	ENSG00000171481	LIMS2	chr2	127638381	127681786	-	protein_coding	No															F			0.306911	0.664564	0.544698	0.235873	0.470293	0.230961	0.254593	0.435928	0.517042	0.364142	0.220558	0.293556	0.555914	1.01382	0.260472	0.326276	0.00323603	0.000278609	0.00202256	0.00688151	0.000886625	0.0118342	0.00519154
childhood	ENSG00000072694	ENSG00000105171	FCGR2B	chr1	161581311	161678654	+	protein_coding	No		M	M	M	M	M	M	M	M	M	M	M	M	M		M	M	-1.25464	-1.23756	-1.23469	-1.26896	-1.16564	-1.21932	-1.2154	-1.23712	-1.21476	-1.25512	-1.23034	-1.22784	-1.23726	-1.32873	-1.24693	-1.20321	1.7778e-05	0.0003771	0.000195686	0.000411372	0.000756176	8.89115e-05	0.000104396
childhood	ENSG00000073792	ENSG00000184293	IGF2BP2	chr3	185643739	185825056	-	protein_coding	No															F			0.364503	0.786587	0.650366	0.259899	0.548977	0.274135	0.291817	0.512148	0.617197	0.422889	0.253362	0.324765	0.670209	1.19484	0.291174	0.381546	0.00146213	0.000216482	0.000234523	0.00729074	0.000980953	0.00631774	0.00377193
childhood	ENSG00000073905	ENSG00000173679	VDAC1P1	chrX	80929500	80930347	+	processed_pseudogene	No															M			-0.290311	-0.731046	-0.592933	-0.208684	-0.504967	-0.219801	-0.238918	-0.446332	-0.549971	-0.369107	-0.188177	-0.270677	-0.608944	-1.14016	-0.241478	-0.321699	0.00545512	0.000442287	0.00104099	0.00883019	0.000596201	0.00795909	0.00518529
childhood	ENSG00000073969	ENSG00000181371	NSF	chr17	46590669	46757464	+	protein_coding	No															M			-0.304946	-0.732297	-0.587713	-0.204139	-0.504883	-0.218947	-0.237267	-0.451676	-0.555209	-0.365043	-0.189827	-0.280816	-0.600682	-1.14705	-0.240371	-0.320946	0.00108755	6.33262e-05	0.000230501	0.00650594	0.000134123	0.00552395	0.00310024
childhood	ENSG00000074181	ENSG00000102743	NOTCH3	chr19	15159038	15200981	-	protein_coding	No															F			0.658965	0.777761	0.727753	0.688523	0.687313	0.61542	0.656542	0.718773	0.769945	0.724548	0.658804	0.69796	0.782317	1.03032	0.684435	0.716247	0.00472318	0.00348001	0.00282406	0.00375256	0.00939481	0.00798515	0.0018661
childhood	ENSG00000077080	ENSG00000215817	ACTL6B	chr7	100643097	100656461	-	protein_coding	No															M			-0.457753	-0.848137	-0.592518	-0.366774	-0.590063	-0.387921	-0.369176	-0.6354	-0.686903	-0.491958	-0.354426	-0.492076	-0.702712	-1.30624	-0.459189	-0.484434	0.00440275	5.61386e-05	0.0096397	0.0175399	0.00585145	0.00528455	0.00977629
childhood	ENSG00000077152	ENSG00000124249	UBE2T	chr1	202331657	202341980	-	protein_coding	No															M			-0.286888	-0.700259	-0.551527	-0.190225	-0.466159	-0.208853	-0.219634	-0.436899	-0.526485	-0.347015	-0.181121	-0.267411	-0.573667	-1.10487	-0.22049	-0.305242	0.0025032	0.00026299	0.00256909	0.0109271	0.0016107	0.00725537	0.00623285
childhood	ENSG00000077935	ENSG00000158764	SMC1B	chr22	45344063	45413619	-	protein_coding	No			F															0.461365	1.00607	0.765418	0.162201	0.700035	0.292985	0.400797	0.649356	0.656997	0.410204	0.252591	0.372172	0.742766	1.35371	0.335876	0.386311	0.00494524	0.000133808	0.00266666	0.130823	0.000619877	0.0366878	0.00413366
childhood	ENSG00000078401	ENSG00000205328	EDN1	chr6	12290363	12297194	+	protein_coding	No															F			0.482288	0.86467	0.730303	0.402035	0.647342	0.392976	0.410191	0.610922	0.701999	0.535759	0.378388	0.446203	0.736412	1.23609	0.420504	0.49125	0.000988293	0.000177814	0.00165023	0.00261246	0.000743544	0.00501159	0.00216477
childhood	ENSG00000078589	ENSG00000203733	P2RY10	chrX	78945332	78961954	+	protein_coding	No															F			0.242318	0.570404	0.464426	-0.176049	0.284429	-0.117409	-0.067662	0.415953	0.538995	0.0169443	0.0727341	-0.189599	0.416076	1.1025	0.16195	0.313474	0.105282	0.0143604	0.0357934	0.464943	0.134549	0.413531	0.413153
childhood	ENSG00000078687	ENSG00000282431	TNRC6C	chr17	78004168	78108835	+	protein_coding	No					F				F		F		F		F	F		0.90221	0.892629	0.659055	1.15069	0.665436	0.918992	0.894453	1.06424	0.996671	1.09323	0.981922	1.13239	0.910345	1.47546	1.13847	0.946768	0.000856506	0.000316464	0.0314983	0.000253728	0.0271435	0.000665022	0.000915965
childhood	ENSG00000082438	ENSG00000258453	COBLL1	chr2	164653624	164843679	-	protein_coding	No															F			0.316235	0.691038	0.562045	0.239866	0.48168	0.24393	0.247639	0.450784	0.549025	0.37321	0.221464	0.293932	0.585468	1.07759	0.260831	0.338376	0.00191137	0.000408909	0.00231775	0.00384607	0.00209066	0.00452799	0.00585261
childhood	ENSG00000083307	ENSG00000186980	GRHL2	chr8	101492432	101669726	+	protein_coding	No		F	F	F		F	F		F			F	F		F	F	F	1.18087	1.23758	1.18987	0.864411	1.14319	1.15001	0.962889	1.17466	1.09724	0.883541	1.0038	1.08895	1.07135	1.49915	1.14352	1.11055	0.000158309	0.000741107	0.000518964	0.0326072	0.00026257	0.000320783	0.00392007
childhood	ENSG00000085265	ENSG00000233954	FCN1	chr9	134905890	134917963	-	protein_coding	No			F	F					F	F							F	1.01844	1.42671	1.24935	0.664019	1.10603	0.944023	0.947846	1.22644	1.13036	0.806559	0.864026	0.963199	1.11944	1.69349	0.995821	1.00122	0.00159922	0.000115976	0.000587365	0.0809889	0.00107977	0.00283032	0.00150796
childhood	ENSG00000085276	ENSG00000222014	MECOM	chr3	169083499	169663618	-	protein_coding	No															F			0.269784	0.661019	0.529561	0.189791	0.444613	0.203151	0.204813	0.405962	0.513894	0.328323	0.175851	0.248075	0.545191	1.04776	0.207345	0.294314	0.00300454	0.000399955	0.00107101	0.00800222	0.00138656	0.00646383	0.00774742
childhood	ENSG00000087494	ENSG00000175718	PTHLH	chr12	27958084	27972705	-	protein_coding	No															M			-0.345043	-0.770399	-0.624041	-0.239612	-0.524251	-0.260414	-0.273541	-0.487651	-0.580545	-0.396545	-0.225811	-0.307952	-0.629966	-1.17084	-0.271969	-0.357474	0.00187063	0.00032272	0.00146417	0.00947093	0.00160279	0.0064417	0.00499523
childhood	ENSG00000089818	ENSG00000167359	NECAP1	chr12	8082211	8097771	+	protein_coding	No															M			-0.292527	-0.664361	-0.53763	-0.205309	-0.460562	-0.219691	-0.235027	-0.420219	-0.510205	-0.344794	-0.192765	-0.271887	-0.550581	-1.02447	-0.240502	-0.303496	0.00140652	8.79387e-05	0.000312757	0.008422	0.000363521	0.0063329	0.00392463
childhood	ENSG00000091262	ENSG00000180574	ABCC6	chr16	16148928	16223522	-	protein_coding	No			F												F			0.834168	1.03128	0.913307	0.744686	0.871772	0.79895	0.874994	0.941466	0.890331	0.79684	0.81085	0.910109	0.864101	1.13177	0.917176	0.901779	0.00256015	5.30718e-06	0.00105317	0.0377149	0.00163642	0.00451022	0.000286767
childhood	ENSG00000091482	ENSG00000270629	SMPX	chrX	21705972	21758163	-	protein_coding	No		M	M	M		M	M	M	M	M	M	M	M	M		M	M	-1.34558	-1.29064	-1.25539	-1.29163	-1.25534	-1.29082	-1.34159	-1.32932	-1.29323	-1.2734	-1.29432	-1.35799	-1.36994	-1.29498	-1.30983	-1.34676	4.73831e-05	0.000213829	0.000743506	0.00143819	0.000426114	0.000171354	2.89523e-05
childhood	ENSG00000091583	ENSG00000254827	APOH	chr17	66212033	66256525	-	protein_coding	No			F												F			0.406624	1.0024	0.814501	0.253108	0.67505	0.277868	0.299567	0.595166	0.748094	0.478554	0.239915	0.333638	0.847198	1.57942	0.291885	0.392846	0.00034665	8.6107e-06	7.12411e-05	0.00548215	9.63977e-05	0.0033631	0.00171901
childhood	ENSG00000091879	ENSG00000204687	ANGPT2	chr8	6499651	6563409	-	protein_coding	No															F			0.318683	0.774643	0.609305	0.202281	0.513027	0.231321	0.235565	0.461222	0.569052	0.370233	0.193058	0.273242	0.62059	1.20318	0.236945	0.325884	0.00164792	0.00014477	0.0013327	0.0109668	0.000706281	0.00535381	0.00649365
childhood	ENSG00000092377	ENSG00000173825	TBL1Y	chrY	6910686	7091683	+	protein_coding	No		M					M								M			-1.05681	-0.474022	-0.544093	-0.0531428	-0.652969	-1.19513	-0.88849	-0.786139	-0.415483	-0.30056	-0.638848	-0.658997	-0.358092	-1.55368	-0.649279	-0.477763	2.46039e-06	0.0946941	0.0566176	0.426876	0.0120274	3.66241e-07	0.000479
childhood	ENSG00000096092	ENSG00000254440	TMEM14A	chr6	52671109	52686588	+	protein_coding	No															M			-0.371528	-0.722769	-0.597909	-0.287517	-0.51462	-0.300822	-0.315563	-0.494209	-0.575704	-0.422573	-0.276054	-0.349363	-0.611031	-1.06829	-0.316442	-0.380892	0.000561811	4.1535e-05	0.000711862	0.00350988	0.00165583	0.002498	0.00127038
childhood	ENSG00000096696	ENSG00000171501	DSP	chr6	7541575	7586717	+	protein_coding	No															F			0.262716	0.64538	0.51307	0.16326	0.424913	0.18678	0.192807	0.394159	0.48815	0.308951	0.16198	0.223603	0.526979	1.03568	0.189447	0.270608	0.00486295	0.000671475	0.00285309	0.0211831	0.00340499	0.0131389	0.0136556
childhood	ENSG00000097021	ENSG00000198225	ACOT7	chr1	6264269	6394391	-	protein_coding	No															M			-0.256697	-0.633802	-0.501666	-0.166147	-0.428472	-0.186864	-0.194866	-0.388201	-0.478061	-0.307134	-0.153799	-0.243203	-0.517918	-1.00157	-0.19375	-0.271653	0.00164816	6.48925e-05	0.000290126	0.0120508	0.000256914	0.0069664	0.00597981
childhood	ENSG00000099260	ENSG00000174255	PALMD	chr1	99645943	99694541	+	protein_coding	No															F			0.29105	0.674445	0.546707	0.197777	0.462963	0.213755	0.220093	0.421261	0.511757	0.344725	0.181509	0.265394	0.553892	1.04395	0.224229	0.302069	0.000793999	3.76963e-05	0.000260207	0.00713639	0.000112832	0.00478535	0.0043281
childhood	ENSG00000099715	ENSG00000182327	PCDH11Y	chrY	5000226	5742224	+	protein_coding	No		M	M	M	M	M	M	M	M	M	M	M	M	M	M	M	M	-6.16871	-5.95145	-2.83044	-6.73512	-5.2316	-6.52301	-5.97556	-6.58197	-5.5906	-6.08935	-6.20006	-6.8139	-6.70945	-4.93842	-6.76952	-6.81175	0	0	4.19608e-05	5.62994e-13	0	0	0
childhood	ENSG00000099725	ENSG00000008517	PRKY	chrY	7273972	7381548	+	transcribed_unprocessed_pseudogene	No		M	M	M	M	M	M	M	M	M	M	M	M	M	M	M	M	-5.99424	-5.99397	-5.99477	-5.99371	-5.99357	-5.9943	-5.99419	-5.99412	-5.99383	-5.99377	-5.9942	-5.99407	-5.9936	-5.99362	-5.99439	-5.99407	0	0	0	7.77156e-16	0	0	0
[truncated: 7,383 more rows]
[truncated: 9 more columns]

## Sheet: TableS4
period	ensembl ID	gene name	logFC	FDR	Bias
[truncated: 5,485 more rows]

[truncated: 11 more sheets: TableS5, Table S6, Table S7, Table S8, Table S9, TableS10, Table S11, Table S12, Table S13, Table S14, Table S15]
